# Supplementary material for: Schistosoma haematobium and Schistosoma bovis first generation hybrids undergo gene expressions changes consistent with species compatibility and heterosis
Source: PLoS Negl Trop Dis. 2024 Jul 2;18(7):e0012267. doi: 10.1371/journal.pntd.0012267 (PMC11249247; doi:10.1371/journal.pntd.0012267)
Supplement: S1 Table — (XLSX) [file pntd.0012267.s007.xlsx]

## Sheet: Sheet1
	Sensitivity	Precision
Base level:	100	72.1
Exon level:	97.6	52.8
Intron level:	100	60.9
Intron chain level:	100	22.5
Transcript level:	99.8	22.2
Gene level:	99.7	53.9
