# Supplementary material for: Schistosoma haematobium and Schistosoma bovis first generation hybrids undergo gene expressions changes consistent with species compatibility and heterosis
Source: PLoS Negl Trop Dis. 2024 Jul 2;18(7):e0012267. doi: 10.1371/journal.pntd.0012267 (PMC11249247; doi:10.1371/journal.pntd.0012267)
Supplement: S2 Table — At the transcript level are presented the number of transcripts that were found in the reference but not in our assembly (missing), the number of transcripts that exactly matched the full intron chain of transcripts of the refence (exact match), the number of transcripts that matched imperfectly (eg, not the full intron chain) transcripts of the reference (non-exact match), the number of transcripts that mapped unproperly to transcripts of the reference (unreliable match, i.e. including possible pre-mRNA fragment, match on the opposite strand likely resulting from a mapping error and no-actual overlap) and that did not match at all any transcripts of the reference (novel). The same statistics are provided at the gene level. We also present the total number of transcripts and gene in our assembly and in the reference genome of S. haematobium. (XLSX) [file pntd.0012267.s008.xlsx]

## Sheet: Sheet1
	Missing	Exact match	Non-exact match	Unreliable match	Novel	Total assembly	Total reference
Transcript	0	14668	38801	283	12260	66012	14698
Gene	0	9127	1530	278	5905	16840	9431
