# Supplementary material for: Schistosoma haematobium and Schistosoma bovis first generation hybrids undergo gene expressions changes consistent with species compatibility and heterosis
Source: PLoS Negl Trop Dis. 2024 Jul 2;18(7):e0012267. doi: 10.1371/journal.pntd.0012267 (PMC11249247; doi:10.1371/journal.pntd.0012267)
Supplement: S1 File — Sheet A. Table summarising for each gene assembled from S. haematobium, S. bovis and their first-generation hybrids RNA-seq, their expression profile (if any), the cross and sex in which their expression profile has been measured, relevant Log2 Fold Changes (LFC) for contrasts between hybrids and parents along with their associated False Discovery Rate (FDR). In bold are figured the LFC and FDR used when establishing a profile for a given gene. Sheet B. Table summarising for each gene assembled from S. haematobium, S. bovis and their first-generation hybrids RNA-seq, their expression profile (if any), the cross and sex in which their expression profile has been measured, GO terms annotated, putative gene product and (when any) the associated gene name and ID from the reference genome of S. haematobium. Sheet C. Table summarising the result of the gene ontology analysis and giving for each enriched Gene Ontology their associated expression profile, the level of the GO term, the total number of sequences having this GO term, the name of the GO term and their corrected p-value. (XLSX) [file pntd.0012267.s009.xlsx]

## Sheet: Sheet A
Sheet A: LFC and expression profiles
Gene	F1_f_VS_Sh		F1p_f_VS_Sh		F1_m_Vs_SH		F1p_m_Vs_SH		F1_f_VS_SB		F1p_f_VS_SB		F1_m_Vs_SB		F1p_m_Vs_SB		SH_f_vs_SB_f		SH_m_vs_SB_m		Expression	Cross_Sp	Sex
	LFC	FDR	LFC	FDR	LFC	FDR	LFC	FDR	LFC	FDR	LFC	FDR	LFC	FDR	LFC	FDR	LFC	FDR	LFC	FDR
gene-MS3_00000113	2.77354	0.0440425	3.66669	0.00234779	1.93052	0.16252	2.17179	0.0741708	-3.2938	<0.001	-2.40065	<0.001	-2.99194	<0.001	-2.75068	<0.001	-6.06734	<0.001	-4.92246	<0.001	Intermediate	F1	female
gene-MS3_00000260	-1.04782	0.043617	-0.131624	0.85025	-1.86366	0.00705875	0.264344	0.711803	2.31819	<0.001	3.23439	<0.001	4.48535	<0.001	6.61335	<0.001	3.36602	<0.001	6.34901	<0.001	Intermediate	F1	female
gene-MS3_00000427	-1.17718	0.00215734	-1.01768	0.00711534	-0.271778	0.635803	-0.742323	0.0925946	1.09406	0.0115031	1.25356	0.00283094	2.10726	<0.001	1.63672	<0.001	2.27125	<0.001	2.37904	<0.001	Intermediate	F1	female
gene-MS3_00000899	-1.05247	0.0095014	-0.482051	0.275645	-0.69892	0.258575	-0.98254	0.062192	2.5192	<0.001	3.08962	<0.001	1.69397	0.0089592	1.41035	0.0154427	3.57167	<0.001	2.39289	<0.001	Intermediate	F1	female
gene-MS3_00001118	-1.22971	0.0388399	-1.36164	0.0231027	-0.723483	0.806016	-0.492125	0.866394	2.85656	<0.001	2.72462	<0.001	-2.99155	0.141287	-2.76019	0.0787814	4.08627	<0.001	-2.26807	0.0490657	Intermediate	F1	female
gene-MS3_00001425	2.46136	0.0281051	1.83947	0.14616	-1.19962	0.522869	0.427645	0.774544	-1.76882	0.0304802	-2.3907	0.00575966	-0.958303	0.614117	0.668958	0.564438	-4.23017	<0.001	0.241313	0.814695	Intermediate	F1	female
gene-MS3_00005839	-1.99731	0.0481186	-1.82079	0.066859	-1.47824	0.559014	-0.838237	0.703759	2.63884	0.0494029	2.81536	0.0345821	-0.0722459	0.980537	0.567756	0.777446	4.63615	<0.001	1.40599	0.256392	Intermediate	F1	female
gene-MS3_00007300	-2.23074	<0.001	-0.700786	0.203497	-7.01392	<0.001	-0.260696	0.701603	2.15049	0.0244747	3.68044	<0.001	-1.51835	0.53096	5.23488	<0.001	4.38123	<0.001	5.49557	<0.001	Intermediate	F1	female
gene-MS3_00009625	-1.82393	0.00103384	-2.85033	<0.001	-0.872348	0.189929	-1.17965	0.0367359	2.25716	0.00366865	1.23076	0.188301	2.52336	0.00122039	2.21606	0.00185942	4.0811	<0.001	3.39571	<0.001	Intermediate	F1	female
MSTRG.1	4.89393	<0.001	4.97478	<0.001	4.56391	<0.001	4.74176	<0.001	-1.02687	<0.001	-0.946009	<0.001	-0.848168	0.00682488	-0.670314	0.00928342	-5.92079	<0.001	-5.41208	<0.001	Intermediate	F1	female
MSTRG.10	2.26214	<0.001	2.18744	<0.001	1.56913	<0.001	2.28569	<0.001	-1.37342	<0.001	-1.44812	<0.001	-1.22305	<0.001	-0.50649	0.0108459	-3.63556	<0.001	-2.79218	<0.001	Intermediate	F1	female
MSTRG.10028	-0.983783	0.0226574	-0.746641	0.0838978	-0.818536	0.099828	-0.971735	0.0211013	1.43692	0.00375012	1.67406	<0.001	2.98973	<0.001	2.83653	<0.001	2.4207	<0.001	3.80827	<0.001	Intermediate	F1	female
MSTRG.10052	5.43153	<0.001	7.51844	<0.001	3.69959	0.00299629	2.69588	0.0431001	-1.48861	0.00323746	0.598293	0.252762	-0.394155	0.709237	-1.39786	0.0936337	-6.92015	<0.001	-4.09375	<0.001	Intermediate	F1	female
MSTRG.10068	2.7978	<0.001	2.21262	<0.001	4.61612	<0.001	5.00251	<0.001	-1.28574	<0.001	-1.87093	<0.001	-1.58345	<0.001	-1.19706	<0.001	-4.08354	<0.001	-6.19957	<0.001	Intermediate	F1	female
MSTRG.10078	2.7873	<0.001	3.05528	<0.001	3.20184	<0.001	3.23827	<0.001	-0.985062	<0.001	-0.717077	<0.001	-1.27857	<0.001	-1.24213	<0.001	-3.77236	<0.001	-4.4804	<0.001	Intermediate	F1	female
MSTRG.10079	1.57906	0.032878	2.39712	<0.001	2.12415	0.0212886	3.55908	<0.001	-2.79754	<0.001	-1.97948	0.00505086	-1.53349	0.0875964	-0.0985593	0.909496	-4.37659	<0.001	-3.65764	<0.001	Intermediate	F1	female
MSTRG.10102	0.886559	<0.001	1.17531	<0.001	1.11227	<0.001	0.835561	<0.001	-1.30134	<0.001	-1.01258	<0.001	-0.490186	0.0487156	-0.766895	<0.001	-2.18789	<0.001	-1.60246	<0.001	Intermediate	F1	female
MSTRG.10103	-0.795204	0.0359172	-0.809368	0.0394397	-0.113162	0.862147	-0.99771	0.01034	3.06304	<0.001	3.04888	<0.001	2.95193	<0.001	2.06739	<0.001	3.85825	<0.001	3.0651	<0.001	Intermediate	F1	female
MSTRG.1012	1.04269	0.00573748	-0.82053	0.0863964	-0.351329	0.48885	-0.368613	0.398979	-0.830071	0.0190671	-2.69329	<0.001	-1.23215	0.00192003	-1.24944	<0.001	-1.87276	<0.001	-0.880823	<0.001	Intermediate	F1	female
MSTRG.10125	2.39377	<0.001	1.81722	0.00225805	2.21461	<0.001	1.89026	<0.001	-1.1752	0.0149421	-1.75175	<0.001	-0.63583	0.301416	-0.960181	0.0400679	-3.56897	<0.001	-2.85044	<0.001	Intermediate	F1	female
MSTRG.1013	1.96834	<0.001	2.82436	<0.001	2.66645	<0.001	1.79186	<0.001	-1.07899	0.00642564	-0.222977	0.608845	0.196447	0.726761	-0.67814	0.0863325	-3.04733	<0.001	-2.47	<0.001	Intermediate	F1	female
MSTRG.10139	3.24215	0.0201032	3.54818	0.00743946	3.71915	0.00610374	5.07926	<0.001	-3.51968	<0.001	-3.21365	<0.001	-2.1917	0.017101	-0.831596	0.232403	-6.76183	<0.001	-5.91085	<0.001	Intermediate	F1	female
MSTRG.10141	-1.51873	0.0322369	-0.92162	0.191472	-1.41496	0.133227	-2.60549	0.00595971	3.75095	<0.001	4.34806	<0.001	2.63492	0.0381472	1.4444	0.278533	5.26968	<0.001	4.04989	<0.001	Intermediate	F1	female
MSTRG.10147	4.10082	<0.001	4.04283	<0.001	5.09729	<0.001	5.49907	<0.001	-2.04564	<0.001	-2.10364	<0.001	-3.00575	<0.001	-2.60397	<0.001	-6.14647	<0.001	-8.10304	<0.001	Intermediate	F1	female
MSTRG.10148	-1.20861	<0.001	-0.896278	0.00312003	-1.06962	0.00401134	-0.977881	0.00191618	2.2204	<0.001	2.53274	<0.001	3.15725	<0.001	3.24898	<0.001	3.42901	<0.001	4.22687	<0.001	Intermediate	F1	female
MSTRG.1017	6.83757	<0.001	7.12576	<0.001	4.49164	<0.001	4.97218	<0.001	-1.32326	0.00185729	-1.03507	0.0141004	-0.641845	0.236906	-0.161311	0.741963	-8.16083	<0.001	-5.13349	<0.001	Intermediate	F1	female
MSTRG.10181	-1.0923	0.0156014	-1.00996	0.026535	-0.983458	0.341914	0.1637	0.877161	2.46758	<0.001	2.54993	<0.001	0.490278	0.706791	1.63744	0.0318898	3.55988	<0.001	1.47374	0.0243182	Intermediate	F1	female
MSTRG.10188	0.357081	0.00785294	0.2747	0.0559748	0.159804	0.398941	0.25557	0.084757	-0.459401	<0.001	-0.541783	<0.001	-0.111383	0.561943	-0.0156161	0.923182	-0.816483	<0.001	-0.271186	0.00728554	Intermediate	F1	female
MSTRG.10189	-1.81737	<0.001	-0.756123	0.100891	-1.96051	<0.001	-1.12546	0.0156563	1.26226	0.0183479	2.32351	<0.001	4.63295	<0.001	5.468	<0.001	3.07963	<0.001	6.59346	<0.001	Intermediate	F1	female
MSTRG.10203	-0.886801	<0.001	-0.489645	0.00221843	-0.458889	0.0224348	-0.865604	<0.001	1.06522	<0.001	1.46238	<0.001	1.01201	<0.001	0.605297	<0.001	1.95202	<0.001	1.4709	<0.001	Intermediate	F1	female
MSTRG.10221	5.5076	<0.001	5.00316	<0.001	4.76332	<0.001	4.71025	<0.001	-1.53029	<0.001	-2.03474	<0.001	-1.52767	0.00258179	-1.58074	<0.001	-7.0379	<0.001	-6.29099	<0.001	Intermediate	F1	female
MSTRG.10229	-0.725116	<0.001	-0.369653	0.0814796	-0.343617	0.194896	-0.87386	<0.001	0.56544	0.0028017	0.920903	<0.001	0.528677	0.0255225	-0.00156599	0.994952	1.29056	<0.001	0.872294	<0.001	Intermediate	F1	female
MSTRG.10230	-0.558456	0.023507	-0.661413	0.007663	-0.476191	0.17532	-1.31915	<0.001	1.04292	<0.001	0.939967	<0.001	-0.172917	0.668239	-1.01588	<0.001	1.60138	<0.001	0.303274	0.144986	Intermediate	F1	female
MSTRG.10254	1.58408	<0.001	1.62304	<0.001	1.45238	<0.001	1.6269	<0.001	-1.15369	<0.001	-1.11473	<0.001	-0.711242	0.0011534	-0.536726	0.00311174	-2.73777	<0.001	-2.16363	<0.001	Intermediate	F1	female
MSTRG.10255	-0.835897	0.0133728	-0.839157	0.01491	-0.930697	0.0291492	-1.01924	0.00404921	3.04714	<0.001	3.04388	<0.001	2.89318	<0.001	2.80464	<0.001	3.88303	<0.001	3.82388	<0.001	Intermediate	F1	female
MSTRG.10279	-1.12328	<0.001	-1.12416	<0.001	1.22176	0.173783	0.715768	0.482707	1.42744	<0.001	1.42656	<0.001	1.38707	0.126356	0.881079	0.320319	2.55072	<0.001	0.165311	0.855407	Intermediate	F1	female
MSTRG.10281	5.96208	<0.001	10.1081	<0.001	2.20763	0.179414	1.94567	0.171007	-4.55099	<0.001	-0.404927	0.797173	-1.35812	0.420774	-1.62008	0.197321	-10.5131	<0.001	-3.56575	<0.001	Intermediate	F1	female
MSTRG.10295	-1.32619	<0.001	-0.84107	0.00864013	-0.871052	0.0272365	-1.5577	<0.001	2.04461	<0.001	2.52972	<0.001	3.9235	<0.001	3.23686	<0.001	3.37079	<0.001	4.79456	<0.001	Intermediate	F1	female
MSTRG.10299	4.41457	<0.001	4.84899	<0.001	3.75402	<0.001	4.48368	<0.001	-2.38325	<0.001	-1.94882	0.00249451	-0.67078	0.451459	0.0588794	0.940515	-6.79782	<0.001	-4.4248	<0.001	Intermediate	F1	female
MSTRG.10305	-1.71183	<0.001	-2.45373	<0.001	-2.16894	<0.001	-1.65105	<0.001	1.74547	0.00812271	1.00357	0.195856	6.30697	<0.001	6.82486	<0.001	3.4573	<0.001	8.4759	<0.001	Intermediate	F1	female
MSTRG.1032	-0.20769	0.0309799	0.156416	0.121453	-0.224252	0.0455111	-0.221241	0.0191135	0.463106	<0.001	0.827212	<0.001	0.344685	<0.001	0.347696	<0.001	0.670796	<0.001	0.568938	<0.001	Intermediate	F1	female
MSTRG.10322	0.791847	<0.001	0.794706	<0.001	0.486408	<0.001	0.736263	<0.001	-0.582475	<0.001	-0.579616	<0.001	-0.346861	0.0178706	-0.0970058	0.469708	-1.37432	<0.001	-0.833268	<0.001	Intermediate	F1	female
MSTRG.10328	0.753523	<0.001	0.67982	<0.001	0.183794	0.468744	-0.0230145	0.947651	-0.597493	<0.001	-0.671195	<0.001	-0.380267	0.0736538	-0.587075	<0.001	-1.35102	<0.001	-0.56406	<0.001	Intermediate	F1	female
MSTRG.10357	0.309153	<0.001	0.393576	<0.001	0.500553	<0.001	0.583587	<0.001	-0.515264	<0.001	-0.430841	<0.001	-0.335584	<0.001	-0.25255	0.00131429	-0.824418	<0.001	-0.836137	<0.001	Intermediate	F1	female
MSTRG.10367	-2.06032	<0.001	-4.32777	<0.001	0.692994	0.353006	0.549557	0.436091	2.57662	<0.001	0.309159	0.778769	2.94568	<0.001	2.80224	<0.001	4.63693	<0.001	2.25268	<0.001	Intermediate	F1	female
MSTRG.10375	-1.65853	<0.001	-1.13427	0.0182736	1.24279	0.547297	2.2242	0.123551	3.03575	<0.001	3.56001	<0.001	1.8906	0.297047	2.87202	0.0206072	4.69429	<0.001	0.647817	0.659059	Intermediate	F1	female
MSTRG.10381	-0.702457	0.00378439	-0.760378	0.00183	-0.498834	0.122936	-0.405525	0.154025	2.92214	<0.001	2.86422	<0.001	1.59788	<0.001	1.69119	<0.001	3.6246	<0.001	2.09671	<0.001	Intermediate	F1	female
MSTRG.10382	-1.21207	0.0144335	-1.34789	0.0060301	-0.891385	0.169945	-1.4086	0.014743	4.03395	<0.001	3.89812	<0.001	4.57497	<0.001	4.05775	<0.001	5.24601	<0.001	5.46635	<0.001	Intermediate	F1	female
MSTRG.10416	-1.55492	<0.001	-1.35095	<0.001	-0.863702	0.0493218	-0.481788	0.234146	1.97689	<0.001	2.18085	<0.001	3.92824	<0.001	4.31015	<0.001	3.53181	<0.001	4.79194	<0.001	Intermediate	F1	female
MSTRG.10423	2.14746	<0.001	4.13969	<0.001	2.22212	<0.001	1.85907	<0.001	-2.2945	<0.001	-0.302268	0.425917	1.48648	<0.001	1.12343	0.00358386	-4.44196	<0.001	-0.735639	0.0435816	Intermediate	F1	female
MSTRG.10441	1.31158	<0.001	1.34878	<0.001	1.80774	0.00781214	2.00465	<0.001	-1.24289	<0.001	-1.20569	<0.001	-0.38537	0.567459	-0.188458	0.736403	-2.55447	<0.001	-2.19311	<0.001	Intermediate	F1	female
MSTRG.10447	2.41347	0.00520054	5.55042	<0.001	-0.230254	0.921565	-1.47909	0.452388	-3.08105	<0.001	0.0558951	0.899931	-1.75712	0.226189	-3.00596	0.0344115	-5.49452	<0.001	-1.52686	0.0533273	Intermediate	F1	female
MSTRG.1045	-1.38834	0.0141022	-0.460619	0.448965	2.78703	0.0816445	-0.0112231	1	1.91136	0.00555607	2.83907	<0.001	-0.15337	0.927956	-2.95162	0.0539175	3.29969	<0.001	-2.9404	0.00787603	Intermediate	F1	female
MSTRG.10461	-0.430056	<0.001	-0.458796	<0.001	-0.536269	<0.001	-0.608668	<0.001	1.14542	<0.001	1.11668	<0.001	1.75163	<0.001	1.67923	<0.001	1.57547	<0.001	2.2879	<0.001	Intermediate	F1	female
MSTRG.10464	-0.381161	0.00170708	-0.556555	<0.001	-0.0289094	0.900672	0.02925	0.891323	0.381092	0.00140302	0.205698	0.115154	-0.222799	0.158484	-0.164639	0.198443	0.762253	<0.001	-0.193889	0.0430949	Intermediate	F1	female
MSTRG.10470	0.431008	<0.001	0.244713	0.0698309	0.242853	0.140675	0.374447	0.00352463	-0.333407	0.00591925	-0.519702	<0.001	0.189543	0.245276	0.321137	0.00791424	-0.764415	<0.001	-0.0533105	0.619609	Intermediate	F1	female
MSTRG.10472	4.98041	<0.001	5.405	<0.001	5.03664	<0.001	4.7813	<0.001	-0.890379	<0.001	-0.465789	0.0858766	-0.776343	0.013705	-1.03168	<0.001	-5.87079	<0.001	-5.81298	<0.001	Intermediate	F1	female
MSTRG.10488	0.538104	<0.001	0.264146	0.0212523	0.0491142	0.789269	0.230065	0.0527879	-0.234397	0.0297489	-0.508355	<0.001	0.0755774	0.643058	0.256528	0.0153883	-0.772501	<0.001	0.0264632	0.789739	Intermediate	F1	female
MSTRG.10489	-0.751988	0.00350008	-0.527479	0.0505847	-7.74585	<0.001	-6.10777	<0.001	5.27503	<0.001	5.49954	<0.001	0.40447	0.880817	2.04255	0.114514	6.02702	<0.001	8.15032	<0.001	Intermediate	F1	female
MSTRG.10493	1.05207	0.00224007	-0.459424	0.335144	2.87687	<0.001	3.16829	<0.001	-1.20454	<0.001	-2.71604	<0.001	-1.31941	<0.001	-1.02799	<0.001	-2.25662	<0.001	-4.19628	<0.001	Intermediate	F1	female
MSTRG.10499	-0.969718	0.00229598	-1.29293	<0.001	0.00550292	0.991357	-0.0307264	0.973707	2.7735	<0.001	2.45028	<0.001	4.79536	<0.001	4.75913	<0.001	3.74321	<0.001	4.78986	<0.001	Intermediate	F1	female
MSTRG.10529	4.78403	<0.001	4.50106	<0.001	4.77226	<0.001	5.17616	<0.001	-1.41578	0.00359577	-1.69876	<0.001	-0.971421	0.10015	-0.567522	0.24828	-6.19982	<0.001	-5.74368	<0.001	Intermediate	F1	female
MSTRG.10533	-1.63682	0.0454801	-3.72824	<0.001	-1.38021	0.336931	-0.736088	0.569601	4.21212	<0.001	2.1207	0.149374	1.94304	0.248175	2.58717	0.0454427	5.84894	<0.001	3.32326	0.0017293	Intermediate	F1	female
MSTRG.10556	0.822568	<0.001	0.636548	0.00772853	-0.207071	0.498528	0.0893734	0.77567	-1.23516	<0.001	-1.42118	<0.001	-0.928406	<0.001	-0.631961	0.00124471	-2.05772	<0.001	-0.721335	<0.001	Intermediate	F1	female
MSTRG.10571	1.17676	0.0032433	0.268062	0.641587	2.18419	<0.001	2.42896	<0.001	-1.26577	<0.001	-2.17447	<0.001	-1.08454	0.00856755	-0.839767	0.0125501	-2.44254	<0.001	-3.26873	<0.001	Intermediate	F1	female
MSTRG.10578	-0.587307	0.0165881	0.413767	0.105638	0.348089	0.318878	0.495438	0.0764894	0.781618	0.00118815	1.78269	<0.001	1.67473	<0.001	1.82208	<0.001	1.36892	<0.001	1.32664	<0.001	Intermediate	F1	female
MSTRG.10592	3.43507	<0.001	3.65058	<0.001	4.73699	<0.001	4.32793	<0.001	-1.10712	0.00267626	-0.891616	0.0187477	-0.262533	0.642328	-0.67159	0.0790493	-4.54219	<0.001	-4.99952	<0.001	Intermediate	F1	female
MSTRG.10600	-0.189129	0.0115438	-0.272435	<0.001	0.040314	0.739397	-0.0164599	0.899493	0.268994	<0.001	0.185688	0.0130742	0.103119	0.295437	0.0463449	0.583277	0.458123	<0.001	0.0628048	0.296306	Intermediate	F1	female
MSTRG.10613	0.30645	<0.001	0.426546	<0.001	0.201726	0.0936161	0.560567	<0.001	-0.219586	0.0144517	-0.0994901	0.325014	-0.569932	<0.001	-0.211091	0.0185103	-0.526036	<0.001	-0.771658	<0.001	Intermediate	F1	female
MSTRG.10617	4.57948	<0.001	4.79332	<0.001	4.66491	<0.001	4.93622	<0.001	-1.66432	0.0160742	-1.45048	0.0278827	-2.29012	0.00167603	-2.01881	<0.001	-6.2438	<0.001	-6.95503	<0.001	Intermediate	F1	female
MSTRG.10638	1.78016	<0.001	2.72034	<0.001	2.1893	<0.001	1.8142	<0.001	-1.14236	<0.001	-0.20218	0.397773	-0.68099	0.00787896	-1.05609	<0.001	-2.92252	<0.001	-2.87029	<0.001	Intermediate	F1	female
MSTRG.10683	-0.749485	0.0362952	-0.497064	0.209667	-0.485388	0.357126	-1.16522	0.00373671	2.8869	<0.001	3.13932	<0.001	3.686	<0.001	3.00617	<0.001	3.63639	<0.001	4.17139	<0.001	Intermediate	F1	female
MSTRG.10688	-1.25872	0.025536	-4.47459	<0.001	0.71696	0.808571	-0.492128	0.867684	3.32774	<0.001	0.11187	0.925995	-1.9572	0.364858	-3.16628	0.0390572	4.58646	<0.001	-2.67415	0.0163996	Intermediate	F1	female
MSTRG.10703	2.36874	0.00294723	4.065	<0.001	1.96653	0.0905511	1.41625	0.242214	-2.30678	<0.001	-0.610525	0.294027	-3.04625	<0.001	-3.59653	<0.001	-4.67552	<0.001	-5.01278	<0.001	Intermediate	F1	female
MSTRG.10714	-1.39212	0.00265692	-1.76456	<0.001	-0.285901	0.689305	-1.36417	0.00395878	1.40083	0.00365087	1.02839	0.0449049	0.337823	0.60979	-0.740445	0.113083	2.79295	<0.001	0.623724	0.0751858	Intermediate	F1	female
MSTRG.10723	-1.63513	<0.001	0.715463	0.0453834	-1.92627	<0.001	-1.17724	<0.001	1.5414	0.0096269	3.89199	<0.001	6.18825	<0.001	6.93727	<0.001	3.17653	<0.001	8.11452	<0.001	Intermediate	F1	female
MSTRG.10742	-0.806552	0.00785886	-0.887187	0.00284451	-0.287532	0.354065	-0.356288	0.17167	1.16416	<0.001	1.08353	0.00166644	1.69505	<0.001	1.62629	<0.001	1.97071	<0.001	1.98258	<0.001	Intermediate	F1	female
MSTRG.10759	2.63092	<0.001	1.99136	<0.001	2.14519	<0.001	2.85036	<0.001	-0.813956	0.0152889	-1.45352	<0.001	-1.98293	<0.001	-1.27777	<0.001	-3.44487	<0.001	-4.12812	<0.001	Intermediate	F1	female
MSTRG.10760	1.5899	<0.001	1.64062	<0.001	1.42586	<0.001	1.43998	<0.001	-0.809894	0.00127115	-0.759176	0.00249451	-0.747154	0.00907391	-0.733034	0.00170997	-2.39979	<0.001	-2.17301	<0.001	Intermediate	F1	female
MSTRG.10762	-0.322614	0.0375186	-0.571108	<0.001	-0.281743	0.169452	-0.392599	0.0157095	0.63662	<0.001	0.388126	0.0105948	-0.187656	0.368703	-0.298511	0.050559	0.959234	<0.001	0.0940871	0.458137	Intermediate	F1	female
MSTRG.10770	-1.72158	0.02421	-2.30118	0.00423859	-2.70934	0.19815	-0.765965	0.576817	3.99504	<0.001	3.41544	0.00483854	0.4028	0.883871	2.34617	0.0762843	5.71662	<0.001	3.11214	0.00278589	Intermediate	F1	female
MSTRG.10771	-3.46317	<0.001	-3.14669	<0.001	-1.45856	0.52739	-2.66897	0.118946	3.8962	<0.001	4.21267	<0.001	0.404306	0.88122	-0.806102	0.681314	7.35936	<0.001	1.86287	0.0910878	Intermediate	F1	female
MSTRG.10788	-0.925278	0.00356436	-0.801354	0.0144208	-0.979555	0.0146711	-1.11298	<0.001	2.90178	<0.001	3.02571	<0.001	1.2586	0.00166296	1.12518	<0.001	3.82706	<0.001	2.23815	<0.001	Intermediate	F1	female
MSTRG.10798	1.41947	0.0254678	2.86504	<0.001	-0.347029	0.707885	0.491984	0.486404	-1.88948	<0.001	-0.443904	0.401005	-2.32515	<0.001	-1.48614	0.00230016	-3.30895	<0.001	-1.97812	<0.001	Intermediate	F1	female
MSTRG.10807	-0.98187	0.00463364	-0.937417	0.00813505	-0.835659	0.0628267	-1.37791	<0.001	4.12213	<0.001	4.16659	<0.001	7.61838	<0.001	7.07613	<0.001	5.104	<0.001	8.45404	<0.001	Intermediate	F1	female
MSTRG.10824	1.38824	0.0116692	2.36787	<0.001	2.20301	<0.001	2.79879	<0.001	-1.36089	0.00253885	-0.381258	0.398784	-1.63025	<0.001	-1.03448	0.00835288	-2.74912	<0.001	-3.83327	<0.001	Intermediate	F1	female
MSTRG.10832	-1.54918	<0.001	-1.8479	<0.001	-2.35303	<0.001	-3.25766	<0.001	2.88522	<0.001	2.5865	<0.001	3.44742	<0.001	2.5428	0.00362254	4.4344	<0.001	5.80045	<0.001	Intermediate	F1	female
MSTRG.10847	2.59425	0.00422174	3.77066	<0.001	1.48242	0.0732908	1.88402	0.00516963	-2.24991	<0.001	-1.0735	0.0831652	-0.650748	0.43579	-0.249153	0.725251	-4.84416	<0.001	-2.13317	<0.001	Intermediate	F1	female
MSTRG.10850	1.79847	<0.001	2.71887	<0.001	2.17906	<0.001	2.96987	<0.001	-1.65905	<0.001	-0.738655	0.00739733	-1.08272	0.00139361	-0.291907	0.324307	-3.45752	<0.001	-3.26177	<0.001	Intermediate	F1	female
MSTRG.10863	-1.14472	0.00642163	-1.12563	0.00917934	-1.35154	0.008318	-1.02617	0.0212512	2.0067	<0.001	2.02579	<0.001	2.1682	<0.001	2.49357	<0.001	3.15142	<0.001	3.51974	<0.001	Intermediate	F1	female
MSTRG.10866	-0.660259	<0.001	-0.938834	<0.001	-1.02987	<0.001	-1.05331	<0.001	1.37403	<0.001	1.09545	<0.001	1.26789	<0.001	1.24445	<0.001	2.03428	<0.001	2.29775	<0.001	Intermediate	F1	female
MSTRG.10872	3.2886	0.00589993	3.20584	0.00816859	5.18133	<0.001	4.54415	<0.001	-1.50482	0.0473675	-1.58757	0.0348172	-0.38025	0.65518	-1.01743	0.105132	-4.79341	<0.001	-5.56158	<0.001	Intermediate	F1	female
MSTRG.10876	-0.325335	0.0063544	-0.154069	0.262465	-0.786241	<0.001	-0.494134	<0.001	0.671286	<0.001	0.842552	<0.001	0.698884	<0.001	0.990991	<0.001	0.996621	<0.001	1.48512	<0.001	Intermediate	F1	female
MSTRG.10883	-0.769365	0.00574267	-1.11165	<0.001	-0.816617	0.0188557	-0.863145	0.00265775	2.44143	<0.001	2.09915	<0.001	2.49755	<0.001	2.45102	<0.001	3.2108	<0.001	3.31417	<0.001	Intermediate	F1	female
MSTRG.10885	-1.34783	0.00344495	-0.903771	0.0714482	-0.813368	0.193807	-1.02723	0.041303	2.13409	<0.001	2.57815	<0.001	3.57671	<0.001	3.36285	<0.001	3.48192	<0.001	4.39008	<0.001	Intermediate	F1	female
MSTRG.10886	-1.14024	<0.001	-0.92888	0.00918679	-1.1293	0.0074799	-0.864425	0.0184401	2.00098	<0.001	2.21234	<0.001	2.94267	<0.001	3.20755	<0.001	3.14122	<0.001	4.07197	<0.001	Intermediate	F1	female
MSTRG.10887	-0.308258	<0.001	-0.492574	<0.001	-0.262312	0.0272878	-0.334407	<0.001	0.703256	<0.001	0.518939	<0.001	0.262047	0.0215678	0.189952	0.0437794	1.01151	<0.001	0.524359	<0.001	Intermediate	F1	female
MSTRG.10922	-0.255988	0.0169982	-0.233343	0.036497	-0.30745	0.0249453	-0.352434	0.00183783	1.02905	<0.001	1.05169	<0.001	-0.0311358	0.864202	-0.0761196	0.543356	1.28504	<0.001	0.276314	<0.001	Intermediate	F1	female
MSTRG.10929	-1.90186	<0.001	-1.01364	0.00608559	-1.63203	<0.001	-1.09642	0.00372395	2.19297	<0.001	3.08118	<0.001	1.41523	0.00140549	1.95085	<0.001	4.09483	<0.001	3.04727	<0.001	Intermediate	F1	female
MSTRG.10937	-0.334018	0.00857729	-0.360533	0.00524415	-0.25668	0.124014	-0.241061	0.0897199	0.259438	0.0394086	0.232922	0.0779738	0.124887	0.485999	0.140506	0.293275	0.593456	<0.001	0.381567	<0.001	Intermediate	F1	female
MSTRG.10975	-0.302187	0.0334318	-0.13692	0.404287	0.42419	0.0114997	-0.0393056	0.871457	0.428719	0.0018198	0.593987	<0.001	-0.486494	0.00194124	-0.949989	<0.001	0.730906	<0.001	-0.910684	<0.001	Intermediate	F1	female
MSTRG.10986	-1.60761	0.0201533	-0.99131	0.158104	-1.29182	0.17484	-1.78644	0.0322334	1.89613	0.0221825	2.51243	0.00130686	0.645772	0.569948	0.151143	0.889241	3.50374	<0.001	1.93759	0.00119649	Intermediate	F1	female
MSTRG.11	3.20081	<0.001	3.57543	<0.001	3.35054	<0.001	2.80161	<0.001	-1.35741	<0.001	-0.98279	0.00151257	-0.750427	0.0505066	-1.29936	<0.001	-4.55822	<0.001	-4.10097	<0.001	Intermediate	F1	female
MSTRG.11009	-1.78698	<0.001	-1.46645	<0.001	-0.495676	0.305562	-1.11426	0.00357661	2.69991	<0.001	3.02043	<0.001	4.8552	<0.001	4.23662	<0.001	4.48688	<0.001	5.35088	<0.001	Intermediate	F1	female
MSTRG.11018	-0.642557	0.0479116	-0.179501	0.667011	-0.986665	0.0112337	-1.1621	<0.001	2.46847	<0.001	2.93153	<0.001	4.03969	<0.001	3.86425	<0.001	3.11103	<0.001	5.02636	<0.001	Intermediate	F1	female
MSTRG.11041	-0.19222	0.0143964	-0.223634	0.00436461	-0.250744	0.00702229	-0.32071	<0.001	0.41138	<0.001	0.379967	<0.001	0.249243	0.00618383	0.179277	0.0190478	0.603601	<0.001	0.499986	<0.001	Intermediate	F1	female
MSTRG.11045	-0.9684	<0.001	abs(LFC)<0.001	0.999666	-1.01541	<0.001	-1.82865	<0.001	2.10928	<0.001	3.07846	<0.001	2.78709	<0.001	1.97385	<0.001	3.07768	<0.001	3.8025	<0.001	Intermediate	F1	female
MSTRG.11088	-1.65409	<0.001	-0.919921	0.00973129	-0.682197	0.134117	-1.10238	0.00287836	1.64174	<0.001	2.37591	<0.001	5.95139	<0.001	5.53121	<0.001	3.29584	<0.001	6.63359	<0.001	Intermediate	F1	female
MSTRG.11140	3.84794	0.00938813	4.98378	<0.001	4.94462	0.00105621	6.24924	<0.001	-2.35939	0.037906	-1.22354	0.274569	-0.683565	0.644806	0.621056	0.565432	-6.20733	<0.001	-5.62818	<0.001	Intermediate	F1	female
MSTRG.11142	-1.06196	<0.001	-1.43699	<0.001	-0.844471	0.012807	-1.14707	<0.001	1.90358	<0.001	1.52854	<0.001	4.00562	<0.001	3.70301	<0.001	2.96553	<0.001	4.85009	<0.001	Intermediate	F1	female
MSTRG.11147	-0.941487	0.0137861	-0.210886	0.667427	-0.465779	0.819682	-1.71863	0.365128	4.87181	<0.001	5.60241	<0.001	0.927652	0.647983	-0.325203	0.885396	5.81329	<0.001	1.39343	0.222186	Intermediate	F1	female
MSTRG.11153	-0.439343	0.0329339	-0.788046	<0.001	0.389138	0.149751	-0.813055	<0.001	2.05711	<0.001	1.70841	<0.001	0.678515	0.0044964	-0.523679	0.00827734	2.49645	<0.001	0.289376	0.0668241	Intermediate	F1	female
MSTRG.11154	-1.82729	<0.001	-1.27656	<0.001	-0.336383	0.577838	-2.84885	<0.001	2.79135	<0.001	3.34209	<0.001	3.01355	<0.001	0.501088	0.624903	4.61865	<0.001	3.34994	<0.001	Intermediate	F1	female
MSTRG.11158	-0.60817	0.0326484	-0.35132	0.251971	-0.228126	0.752335	0.117144	0.873523	0.881823	0.00254249	1.13867	<0.001	-0.926275	0.0797758	-0.581005	0.171825	1.48999	<0.001	-0.698148	0.0294938	Intermediate	F1	female
MSTRG.11173	-1.66821	0.00207268	-0.403646	0.451189	-0.238179	0.898686	0.624375	0.618025	1.98925	0.00733771	3.25381	<0.001	-1.45624	0.243569	-0.593683	0.509296	3.65746	<0.001	-1.21806	0.0798606	Intermediate	F1	female
MSTRG.11186	-1.26098	<0.001	-0.214592	0.625961	-0.485058	0.29977	-1.54535	<0.001	4.53456	<0.001	5.58095	<0.001	7.69213	<0.001	6.63183	<0.001	5.79554	<0.001	8.17718	<0.001	Intermediate	F1	female
MSTRG.11187	-2.44526	<0.001	-0.48665	0.358217	-1.15256	0.0415829	-1.31426	0.00535905	2.51561	0.0016551	4.47421	<0.001	6.67992	<0.001	6.51823	<0.001	4.96086	<0.001	7.83248	<0.001	Intermediate	F1	female
MSTRG.11247	-1.28441	<0.001	-1.86739	<0.001	-0.875933	0.0149375	-0.727076	0.0187148	1.50503	<0.001	0.922051	0.0528996	2.50753	<0.001	2.65639	<0.001	2.78944	<0.001	3.38346	<0.001	Intermediate	F1	female
MSTRG.11256	0.586877	<0.001	0.604103	<0.001	0.553387	<0.001	0.408636	<0.001	-0.263832	<0.001	-0.246606	<0.001	-0.326163	<0.001	-0.470914	<0.001	-0.850709	<0.001	-0.87955	<0.001	Intermediate	F1	female
MSTRG.11259	0.387413	0.0146461	0.290138	0.0884719	0.430915	0.0250822	0.255499	0.157292	-0.606922	<0.001	-0.704197	<0.001	-1.03271	<0.001	-1.20813	<0.001	-0.994335	<0.001	-1.46363	<0.001	Intermediate	F1	female
MSTRG.11263	-1.84809	0.0267133	-0.842165	0.392543	-3.48169	<0.001	-3.00401	<0.001	3.45151	<0.001	4.45743	<0.001	3.29528	0.00554338	3.77295	<0.001	5.29959	<0.001	6.77696	<0.001	Intermediate	F1	female
MSTRG.11266	1.34315	<0.001	1.63132	<0.001	0.742209	<0.001	0.65013	<0.001	-0.522688	<0.001	-0.234517	0.170736	-0.399442	0.0387902	-0.491521	0.00130902	-1.86584	<0.001	-1.14165	<0.001	Intermediate	F1	female
MSTRG.11276	-0.69582	0.00786052	-1.21427	<0.001	2.06494	<0.001	1.81277	<0.001	2.44481	<0.001	1.92637	<0.001	-0.931538	0.0105994	-1.18371	<0.001	3.14063	<0.001	-2.99648	<0.001	Intermediate	F1	female
MSTRG.11289	0.560854	<0.001	0.390206	<0.001	0.155686	0.302074	0.164053	0.197352	-0.394	<0.001	-0.564648	<0.001	0.0238661	0.889227	0.0322333	0.809977	-0.954854	<0.001	-0.13182	0.120625	Intermediate	F1	female
MSTRG.113	-1.56093	0.0299567	-1.53139	0.0331089	-1.27888	0.187173	-0.50674	0.581046	2.96318	0.00432402	2.99272	0.00405489	2.78838	0.0278929	3.56052	<0.001	4.52411	<0.001	4.06726	<0.001	Intermediate	F1	female
MSTRG.11303	-1.59041	<0.001	-0.795669	0.0876403	-0.392231	0.703647	-0.335717	0.73007	2.14969	<0.001	2.94444	<0.001	3.08966	0.00994673	3.14617	0.00343856	3.74011	<0.001	3.48189	<0.001	Intermediate	F1	female
MSTRG.11304	-1.81196	<0.001	-0.885264	0.0384867	1.35073	0.252829	1.17968	0.304158	3.67186	<0.001	4.59856	<0.001	0.177378	0.886406	0.00632057	0.99521	5.48382	<0.001	-1.17336	0.146761	Intermediate	F1	female
MSTRG.11307	-0.301216	0.0370255	-0.280699	0.064472	-0.0403676	0.872539	-0.233375	0.151021	0.308627	0.0269421	0.329143	0.021081	-0.0705798	0.750576	-0.263587	0.0603595	0.609843	<0.001	-0.0302122	0.817251	Intermediate	F1	female
MSTRG.11311	-0.537247	<0.001	-0.572293	<0.001	-0.392065	0.0258534	-0.587251	<0.001	0.414815	0.00238576	0.379769	0.00668171	0.0204726	0.926874	-0.174713	0.236421	0.952062	<0.001	0.412538	<0.001	Intermediate	F1	female
MSTRG.11349	2.96007	<0.001	3.00669	<0.001	0.856161	0.318768	3.08197	<0.001	-1.45426	<0.001	-1.40765	<0.001	-2.81008	<0.001	-0.584268	0.122474	-4.41434	<0.001	-3.66624	<0.001	Intermediate	F1	female
MSTRG.11356	3.83576	0.00366359	6.97316	<0.001	5.35901	<0.001	3.15951	0.0317319	-1.87838	0.0488678	1.25901	0.0926487	-0.663644	0.538445	-2.86314	0.0030298	-5.71415	<0.001	-6.02265	<0.001	Intermediate	F1	female
MSTRG.11357	5.57902	<0.001	7.22344	<0.001	4.64185	<0.001	2.46928	0.0132505	-1.08294	0.0246912	0.561489	0.235611	-1.06411	0.0564466	-3.23668	<0.001	-6.66196	<0.001	-5.70596	<0.001	Intermediate	F1	female
MSTRG.11363	-0.957779	<0.001	-0.947466	<0.001	0.144991	0.557043	0.0850658	0.724809	0.902002	<0.001	0.912315	<0.001	0.622444	0.0010328	0.562519	<0.001	1.85978	<0.001	0.477454	<0.001	Intermediate	F1	female
MSTRG.1137	4.23352	<0.001	5.41618	<0.001	2.06832	0.0106065	2.30816	0.00107251	-2.0649	<0.001	-0.882238	0.0916796	-0.00593197	0.994232	0.233909	0.72257	-6.29842	<0.001	-2.07425	<0.001	Intermediate	F1	female
MSTRG.11388	2.98384	0.00865372	5.81964	<0.001	3.35342	0.00151408	2.60016	0.0169473	-2.99522	<0.001	-0.159412	0.779618	-0.40546	0.630669	-1.15872	0.0785192	-5.97905	<0.001	-3.75888	<0.001	Intermediate	F1	female
MSTRG.11419	-0.993516	<0.001	-1.31644	<0.001	-1.32066	<0.001	-1.29308	<0.001	1.6663	<0.001	1.34338	<0.001	1.14137	<0.001	1.16895	<0.001	2.65981	<0.001	2.46203	<0.001	Intermediate	F1	female
MSTRG.11422	-0.926977	<0.001	-0.633183	<0.001	0.133528	0.5763	0.159439	0.422583	0.692601	<0.001	0.986394	<0.001	-0.287015	0.14712	-0.261104	0.0967341	1.61958	<0.001	-0.420543	<0.001	Intermediate	F1	female
MSTRG.11430	-0.781411	0.0118431	-0.947201	0.00217464	-0.716418	0.059649	-1.1769	<0.001	1.80791	<0.001	1.64212	<0.001	2.54792	<0.001	2.08744	<0.001	2.58932	<0.001	3.26433	<0.001	Intermediate	F1	female
MSTRG.11454	-0.409483	0.00430704	-0.493563	<0.001	-0.409973	0.0222275	-0.47057	0.00131309	0.952787	<0.001	0.868707	<0.001	1.0952	<0.001	1.0346	<0.001	1.36227	<0.001	1.50517	<0.001	Intermediate	F1	female
MSTRG.1147	6.11916	<0.001	5.96574	<0.001	4.33674	<0.001	4.67497	<0.001	-1.41016	0.0028206	-1.56358	<0.001	-1.79299	<0.001	-1.45476	<0.001	-7.52932	<0.001	-6.12973	<0.001	Intermediate	F1	female
MSTRG.11480	-1.40279	0.00876402	-0.806299	0.160484	-0.0722494	0.957972	-0.181448	0.907962	5.83357	<0.001	6.43005	<0.001	3.47082	0.00872549	3.36162	0.00467597	7.23635	<0.001	3.54307	<0.001	Intermediate	F1	female
MSTRG.11491	-1.41515	<0.001	-1.42774	<0.001	-0.965282	<0.001	-0.144725	0.613733	0.980324	<0.001	0.967725	<0.001	2.58813	<0.001	3.40868	<0.001	2.39547	<0.001	3.55341	<0.001	Intermediate	F1	female
MSTRG.11492	-0.592175	0.0300557	-0.241803	0.439228	-0.830131	0.0127191	-1.21465	<0.001	2.46741	<0.001	2.81778	<0.001	2.70776	<0.001	2.32324	<0.001	3.05958	<0.001	3.53789	<0.001	Intermediate	F1	female
MSTRG.11495	-1.9798	<0.001	-1.1724	0.0175849	-3.60166	<0.001	-2.8447	<0.001	1.64502	0.0144791	2.45242	<0.001	2.5165	0.0568839	3.27345	0.00241752	3.62482	<0.001	6.11815	<0.001	Intermediate	F1	female
MSTRG.11506	-2.94502	<0.001	-0.89378	0.0932757	-2.3591	0.00208102	-2.60938	<0.001	1.50819	0.023292	3.55943	<0.001	3.86651	0.00132047	3.61623	0.00112683	4.45321	<0.001	6.22561	<0.001	Intermediate	F1	female
MSTRG.11514	0.885988	0.00124696	0.909039	<0.001	1.21167	<0.001	1.01541	0.00198323	-1.13825	<0.001	-1.1152	<0.001	-1.15468	<0.001	-1.35094	<0.001	-2.02424	<0.001	-2.36635	<0.001	Intermediate	F1	female
MSTRG.11518	0.953731	<0.001	1.20874	<0.001	0.692633	0.00410845	1.07855	<0.001	-1.32423	<0.001	-1.06922	<0.001	-1.04654	<0.001	-0.660624	<0.001	-2.27796	<0.001	-1.73918	<0.001	Intermediate	F1	female
MSTRG.11579	-0.678272	<0.001	-0.371613	0.103255	-0.127907	0.703578	-0.788247	<0.001	0.626691	0.00179512	0.933351	<0.001	0.604952	0.0151433	-0.0553876	0.83303	1.30496	<0.001	0.732859	<0.001	Intermediate	F1	female
MSTRG.11608	-1.42733	<0.001	-0.899346	0.0237487	-1.17832	0.00405307	-0.932772	0.00826057	0.959752	0.0365548	1.48774	<0.001	4.6671	<0.001	4.91265	<0.001	2.38708	<0.001	5.84542	<0.001	Intermediate	F1	female
MSTRG.11618	0.736527	0.00123133	0.256324	0.363763	1.86242	<0.001	1.34297	<0.001	-0.548622	0.0113054	-1.02883	<0.001	-1.08725	<0.001	-1.60669	<0.001	-1.28515	<0.001	-2.94967	<0.001	Intermediate	F1	female
MSTRG.11660	2.49315	<0.001	2.90963	<0.001	1.03836	0.353729	2.5474	<0.001	-1.48755	0.00105659	-1.07108	0.0189716	-1.05147	0.248475	0.457572	0.475581	-3.9807	<0.001	-2.08983	<0.001	Intermediate	F1	female
MSTRG.11673	-0.936061	0.00377593	-0.734956	0.0278976	0.273619	0.654472	-0.51744	0.337159	4.77345	<0.001	4.97456	<0.001	2.57754	<0.001	1.78648	0.00124844	5.70951	<0.001	2.30392	<0.001	Intermediate	F1	female
MSTRG.11684	6.01174	<0.001	5.2146	<0.001	4.933	<0.001	4.11035	<0.001	-1.23557	0.0420119	-2.03272	0.0013635	-0.675309	0.376877	-1.49797	0.00943201	-7.24732	<0.001	-5.60831	<0.001	Intermediate	F1	female
MSTRG.11690	-0.89646	0.0374871	-0.986192	0.0221104	-0.208587	0.744623	-0.761497	0.112097	1.31232	0.00571089	1.22259	0.011015	1.61337	0.00194396	1.06046	0.0286239	2.20878	<0.001	1.82196	<0.001	Intermediate	F1	female
MSTRG.11693	-1.08001	0.00776117	-0.660454	0.135857	-0.689348	0.204451	-1.23724	0.00329608	3.04362	<0.001	3.46318	<0.001	5.09732	<0.001	4.54943	<0.001	4.12364	<0.001	5.78667	<0.001	Intermediate	F1	female
MSTRG.1170	-1.9007	0.00503731	0.0443437	0.961288	-1.2044	0.656441	-0.97302	0.701137	1.73809	0.047017	3.68313	<0.001	-1.03748	0.695334	-0.806102	0.689299	3.63878	<0.001	0.166918	0.918476	Intermediate	F1	female
MSTRG.11700	-2.33677	<0.001	-2.32772	<0.001	-6.52275	<0.001	0.236273	0.757375	3.27419	0.00235042	3.28324	0.00235267	-0.556547	0.850626	6.20247	<0.001	5.61097	<0.001	5.9662	<0.001	Intermediate	F1	female
MSTRG.11708	-1.55317	<0.001	-0.919814	0.0214265	0.0602086	0.94484	0.197066	0.748074	2.69358	<0.001	3.32693	<0.001	0.51529	0.365306	0.652148	0.131163	4.24675	<0.001	0.455081	0.18929	Intermediate	F1	female
MSTRG.11717	-1.38791	<0.001	-1.3778	<0.001	-0.7854	0.107925	-1.31133	0.00286434	1.70492	<0.001	1.71504	<0.001	-0.14016	0.834764	-0.66609	0.147815	3.09284	<0.001	0.64524	0.0285934	Intermediate	F1	female
MSTRG.11723	-1.42085	0.00676248	-1.51079	0.0045197	-3.61836	<0.001	-2.72732	<0.001	2.89025	<0.001	2.8003	<0.001	-0.402022	0.709933	0.489027	0.500258	4.31109	<0.001	3.21634	<0.001	Intermediate	F1	female
MSTRG.11727	6.36007	<0.001	5.57516	<0.001	4.37717	<0.001	4.20361	<0.001	-1.38811	0.00970466	-2.17302	<0.001	-1.27889	0.04557	-1.45245	0.00468927	-7.74818	<0.001	-5.65606	<0.001	Intermediate	F1	female
MSTRG.11755	1.03583	0.0126213	-2.11062	0.00210907	1.21095	0.0137838	1.49006	<0.001	-0.956914	0.010004	-4.10337	<0.001	-1.79644	<0.001	-1.51733	<0.001	-1.99275	<0.001	-3.00739	<0.001	Intermediate	F1	female
MSTRG.11757	-1.022	0.0389307	-1.3339	0.00760903	-0.80219	0.0898232	-1.08737	0.00505172	2.00217	0.00111108	1.69027	0.00812299	4.59009	<0.001	4.30491	<0.001	3.02417	<0.001	5.39228	<0.001	Intermediate	F1	female
MSTRG.11760	6.15972	<0.001	6.02275	<0.001	6.08591	<0.001	6.30239	<0.001	-1.34541	0.0079501	-1.48238	0.00340585	-2.37556	<0.001	-2.15908	<0.001	-7.50513	<0.001	-8.46148	<0.001	Intermediate	F1	female
MSTRG.11774	0.515596	0.02653	0.585558	0.0111615	0.650781	0.0114557	0.127129	0.690547	-0.957863	<0.001	-0.887902	<0.001	-0.196645	0.503578	-0.720297	<0.001	-1.47346	<0.001	-0.847426	<0.001	Intermediate	F1	female
MSTRG.11785	-1.13801	0.0122695	-1.27761	0.00480477	-1.47378	0.00763163	-1.78148	<0.001	2.45385	<0.001	2.31425	<0.001	3.00647	<0.001	2.69878	<0.001	3.59185	<0.001	4.48026	<0.001	Intermediate	F1	female
MSTRG.11786	-1.26178	<0.001	-0.958653	<0.001	-1.14244	<0.001	-1.07631	<0.001	1.30712	<0.001	1.61024	<0.001	2.00526	<0.001	2.07139	<0.001	2.56889	<0.001	3.1477	<0.001	Intermediate	F1	female
MSTRG.11812	-1.74766	<0.001	-2.16674	<0.001	-1.67751	0.509188	-1.44615	0.52362	4.03719	<0.001	3.61812	<0.001	-0.556562	0.851322	-0.325206	0.885532	5.78485	<0.001	1.12094	0.41995	Intermediate	F1	female
MSTRG.11815	-0.731504	0.0213209	-0.704202	0.0302864	-0.480234	0.223173	-0.813221	0.00786079	1.2656	<0.001	1.2929	<0.001	2.81104	<0.001	2.47805	<0.001	1.9971	<0.001	3.29127	<0.001	Intermediate	F1	female
MSTRG.11817	3.76487	<0.001	4.6004	<0.001	0.957686	0.306891	1.03906	0.200735	-1.5626	0.00770433	-0.727068	0.235052	-1.26178	0.107481	-1.18041	0.0600517	-5.32747	<0.001	-2.21947	<0.001	Intermediate	F1	female
MSTRG.11821	-3.25341	<0.001	-0.852082	0.230026	-0.242603	0.94484	-0.0112245	1	3.21852	0.00207658	5.61985	<0.001	-0.556581	0.853456	-0.325202	0.886298	6.47193	<0.001	-0.313978	0.849328	Intermediate	F1	female
MSTRG.11826	-2.08646	<0.001	-0.908347	0.0810767	-1.08351	0.118555	-1.45325	0.0148066	1.92997	0.0075304	3.10808	<0.001	2.62161	0.00240452	2.25188	0.00455341	4.01643	<0.001	3.70513	<0.001	Intermediate	F1	female
MSTRG.11839	-1.37543	0.00802297	-1.7843	<0.001	-1.31073	0.046714	-1.3449	0.0142955	2.36387	<0.001	1.955	<0.001	2.35968	<0.001	2.3255	<0.001	3.7393	<0.001	3.67041	<0.001	Intermediate	F1	female
MSTRG.1184	0.273399	0.00493849	0.00887217	0.957047	0.173886	0.178791	0.202808	0.0550999	-0.372531	<0.001	-0.637058	<0.001	-0.138455	0.27575	-0.109533	0.278084	-0.64593	<0.001	-0.312342	<0.001	Intermediate	F1	female
MSTRG.11848	2.59515	0.0202717	3.91315	<0.001	1.81678	0.158284	1.24187	0.368181	-2.0216	0.00578582	-0.703591	0.294264	-0.650689	0.568053	-1.2256	0.184612	-4.61674	<0.001	-2.46747	0.0031814	Intermediate	F1	female
MSTRG.11874	-3.15568	0.00108123	-3.16465	<0.001	-3.24296	0.0171008	-3.61291	0.00354431	3.11522	0.0195956	3.10624	0.021105	1.51452	0.421063	1.14458	0.49518	6.27089	<0.001	4.75749	<0.001	Intermediate	F1	female
MSTRG.11905	-2.72064	<0.001	-1.66833	<0.001	-0.242599	0.94484	-0.0112261	1	1.44464	0.00614959	2.49696	<0.001	-1.03748	0.691421	-0.806104	0.685912	4.16529	<0.001	-0.794878	0.580505	Intermediate	F1	female
MSTRG.11912	5.62564	<0.001	5.37237	<0.001	4.87607	<0.001	4.7489	<0.001	-1.46517	0.0138537	-1.71844	0.00423876	0.306309	0.735816	0.179139	0.805408	-7.09081	<0.001	-4.56976	<0.001	Intermediate	F1	female
MSTRG.11913	-1.66514	<0.001	-0.494541	0.10444	-2.08252	<0.001	-1.04934	<0.001	0.695033	0.0122879	1.86564	<0.001	4.11312	<0.001	5.14629	<0.001	2.36018	<0.001	6.19563	<0.001	Intermediate	F1	female
MSTRG.11922	-1.18295	<0.001	-0.419447	0.248763	-0.856698	0.0531759	-1.05071	0.0054145	4.54215	<0.001	5.30566	<0.001	6.36782	<0.001	6.1738	<0.001	5.7251	<0.001	7.22451	<0.001	Intermediate	F1	female
MSTRG.11927	-1.85405	<0.001	-1.69495	<0.001	-2.0088	<0.001	-2.66446	<0.001	5.09262	<0.001	5.25173	<0.001	3.85356	<0.001	3.1979	0.00101454	6.94667	<0.001	5.86236	<0.001	Intermediate	F1	female
MSTRG.11942	6.13133	<0.001	6.23895	<0.001	1.27278	0.0559187	1.5546	0.00546244	-0.838939	0.0016373	-0.731315	0.00590694	-0.585017	0.33076	-0.303204	0.541185	-6.97027	<0.001	-1.8578	<0.001	Intermediate	F1	female
MSTRG.11945	2.41304	<0.001	3.24012	<0.001	2.52643	0.041933	2.56947	0.0238488	-1.80676	<0.001	-0.979682	0.0634098	0.113273	0.924053	0.156314	0.880593	-4.2198	<0.001	-2.41316	0.00921747	Intermediate	F1	female
MSTRG.11952	0.787126	<0.001	1.044	<0.001	-0.389979	0.0585314	-0.552509	<0.001	-0.357726	0.0226932	-0.100848	0.597041	1.36414	<0.001	1.20161	<0.001	-1.14485	<0.001	1.75412	<0.001	Intermediate	F1	female
MSTRG.11958	2.29336	0.0010073	3.71346	<0.001	0.54417	0.734368	1.20846	0.28834	-1.27627	0.0174514	0.143832	0.811414	-1.64103	0.132866	-0.97674	0.222793	-3.56963	<0.001	-2.1852	0.00229842	Intermediate	F1	female
MSTRG.11965	5.75231	<0.001	6.36463	<0.001	4.29762	<0.001	4.11089	<0.001	-1.62529	<0.001	-1.01298	0.0100772	-1.44094	0.00177957	-1.62767	<0.001	-7.37761	<0.001	-5.73857	<0.001	Intermediate	F1	female
MSTRG.11967	-2.26544	0.0166721	-2.80657	0.00525329	-4.41158	0.0269447	-4.18022	0.00889507	3.11412	0.0160729	2.57299	0.0673104	-0.556565	0.853685	-0.325207	0.88637	5.37956	<0.001	3.85501	<0.001	Intermediate	F1	female
MSTRG.11979	3.08961	<0.001	1.62858	0.150436	4.45091	<0.001	3.67417	<0.001	-2.5156	<0.001	-3.97663	<0.001	0.92371	0.0883646	0.14697	0.808781	-5.60521	<0.001	-3.5272	<0.001	Intermediate	F1	female
MSTRG.11984	6.73161	<0.001	5.77288	<0.001	6.89021	<0.001	5.34977	<0.001	-1.33455	0.00705345	-2.29327	<0.001	-0.248179	0.742148	-1.78862	<0.001	-8.06616	<0.001	-7.13839	<0.001	Intermediate	F1	female
MSTRG.11988	2.15531	<0.001	2.35946	<0.001	2.47148	0.00556981	3.11319	<0.001	-0.950959	0.0153044	-0.746804	0.061148	-1.8271	0.00226051	-1.18539	0.00997111	-3.10627	<0.001	-4.29858	<0.001	Intermediate	F1	female
MSTRG.12	4.7096	<0.001	4.88229	<0.001	3.99931	<0.001	4.38594	<0.001	-1.57736	<0.001	-1.40466	<0.001	-1.03572	0.00158423	-0.649092	0.0183955	-6.28696	<0.001	-5.03503	<0.001	Intermediate	F1	female
MSTRG.12000	-1.7541	<0.001	-1.17612	0.0130109	-1.34269	0.00858495	-1.49115	<0.001	1.15617	0.0386608	1.73415	<0.001	4.25805	<0.001	4.10959	<0.001	2.91027	<0.001	5.60075	<0.001	Intermediate	F1	female
MSTRG.12012	-0.262833	0.0105074	-0.457829	<0.001	0.0254591	0.886581	-0.0168737	0.926507	0.369518	<0.001	0.174522	0.109786	0.117488	0.386679	0.0751548	0.495709	0.632351	<0.001	0.0920285	0.250272	Intermediate	F1	female
MSTRG.12025	-1.42644	<0.001	-1.24544	<0.001	-2.9174	<0.001	-2.86892	<0.001	1.59454	<0.001	1.77554	<0.001	0.929804	0.032632	0.978282	0.00510661	3.02098	<0.001	3.8472	<0.001	Intermediate	F1	female
MSTRG.12026	-2.27057	0.00163414	-2.52814	<0.001	-2.88814	<0.001	-5.719	<0.001	2.8557	0.0139008	2.59813	0.0312901	2.98656	0.0193223	0.155693	0.940877	5.12627	<0.001	5.87469	<0.001	Intermediate	F1	female
MSTRG.12027	-1.12098	0.0389307	-1.72375	0.00147819	-1.0919	0.0942691	-1.98227	<0.001	1.92387	<0.001	1.3211	0.0278449	4.58232	<0.001	3.69195	<0.001	3.04485	<0.001	5.67422	<0.001	Intermediate	F1	female
MSTRG.12030	-0.276097	0.0189667	-0.178627	0.168809	-0.519237	<0.001	-0.221542	0.0976831	0.347639	0.00206476	0.445109	<0.001	0.154679	0.341681	0.452374	<0.001	0.623736	<0.001	0.673916	<0.001	Intermediate	F1	female
MSTRG.12037	-1.17302	0.0123591	-2.01141	<0.001	-0.417677	0.481956	-0.1229	0.855676	1.81797	<0.001	0.979585	0.0990741	3.99787	<0.001	4.29265	<0.001	2.991	<0.001	4.41555	<0.001	Intermediate	F1	female
MSTRG.12071	-1.50537	0.00248661	-1.58223	0.00171611	-0.231027	0.94484	-0.482216	0.868913	3.05619	<0.001	2.97933	<0.001	-0.532871	0.853736	-0.78406	0.695367	4.56156	<0.001	-0.301844	0.848223	Intermediate	F1	female
MSTRG.12081	2.4292	0.00200418	4.37026	<0.001	3.13319	<0.001	4.02208	<0.001	-2.97805	<0.001	-1.03699	0.0118256	-2.55539	<0.001	-1.6665	<0.001	-5.40725	<0.001	-5.68858	<0.001	Intermediate	F1	female
MSTRG.12087	-0.615262	0.0179909	-0.900803	<0.001	-0.462254	0.191453	-0.503103	0.0878773	1.40576	<0.001	1.12022	<0.001	0.646453	0.0461888	0.605603	0.0212558	2.02102	<0.001	1.10871	<0.001	Intermediate	F1	female
MSTRG.12092	-2.21372	<0.001	-1.11089	0.0592084	-1.7956	0.0212218	-2.15992	0.0018569	2.61128	0.0110025	3.71411	<0.001	4.34362	<0.001	3.97931	<0.001	4.825	<0.001	6.13923	<0.001	Intermediate	F1	female
MSTRG.12101	-1.68063	0.0193267	-1.07359	0.125761	-0.414309	0.681158	-0.432994	0.633652	3.15997	0.0048872	3.76701	<0.001	4.57531	<0.001	4.55663	<0.001	4.84061	<0.001	4.98962	<0.001	Intermediate	F1	female
MSTRG.12106	3.78968	<0.001	5.06468	<0.001	1.33981	<0.001	1.04642	<0.001	-0.660386	0.0203057	0.61461	0.0319319	-1.52153	<0.001	-1.81492	<0.001	-4.45007	<0.001	-2.86134	<0.001	Intermediate	F1	female
MSTRG.12110	-0.479494	0.0467604	-1.23683	<0.001	0.539574	0.073781	-0.195834	0.53416	1.01938	<0.001	0.262042	0.319555	0.165315	0.637492	-0.570093	0.0127794	1.49887	<0.001	-0.374259	0.0385027	Intermediate	F1	female
MSTRG.12114	-1.82548	<0.001	-1.36338	0.00761096	-1.09904	0.0862327	-1.65177	0.0011048	2.41905	<0.001	2.88116	<0.001	3.778	<0.001	3.22526	<0.001	4.24454	<0.001	4.87703	<0.001	Intermediate	F1	female
MSTRG.12116	-1.70131	0.00194433	-1.11568	0.0369752	-1.15809	0.0425867	-1.50793	0.0013243	1.52513	0.0211824	2.11077	<0.001	5.01368	<0.001	4.66384	<0.001	3.22644	<0.001	6.17177	<0.001	Intermediate	F1	female
MSTRG.12122	1.87343	0.00106468	2.79222	<0.001	2.93399	0.0194049	4.16866	<0.001	-1.52518	0.00117313	-0.606391	0.200769	-2.24172	0.00218246	-1.00705	0.0533481	-3.39861	<0.001	-5.17571	<0.001	Intermediate	F1	female
MSTRG.12126	-0.863599	0.0311911	-1.37506	<0.001	-0.413394	0.499632	-1.80053	<0.001	2.8587	<0.001	2.34724	<0.001	2.35133	<0.001	0.964186	0.110837	3.7223	<0.001	2.76472	<0.001	Intermediate	F1	female
MSTRG.12172	0.586083	0.0284432	1.67277	<0.001	0.793937	0.012847	0.857453	0.00123278	-1.73126	<0.001	-0.644574	0.00918172	-0.889006	0.00278113	-0.82549	<0.001	-2.31734	<0.001	-1.68294	<0.001	Intermediate	F1	female
MSTRG.1219	3.87824	<0.001	4.40369	<0.001	3.1464	<0.001	2.99328	<0.001	-1.60701	<0.001	-1.08157	<0.001	-1.10331	0.00154169	-1.25643	<0.001	-5.48525	<0.001	-4.24971	<0.001	Intermediate	F1	female
MSTRG.12192	-1.7384	<0.001	-2.3939	<0.001	-1.5455	<0.001	-1.6842	<0.001	2.87808	<0.001	2.22257	<0.001	5.41739	<0.001	5.27869	<0.001	4.61647	<0.001	6.96289	<0.001	Intermediate	F1	female
MSTRG.1220	0.223719	0.0374359	0.0302806	0.844369	0.11422	0.439765	0.291925	0.00572784	-0.295303	0.00359004	-0.488742	<0.001	-0.170904	0.193799	0.0068017	0.955864	-0.519022	<0.001	-0.285124	<0.001	Intermediate	F1	female
MSTRG.12203	-0.69009	0.0198149	-1.40763	<0.001	-0.760601	0.309233	-0.192623	0.806736	0.828959	0.0040314	0.111421	0.773064	-0.326335	0.707789	0.241642	0.702268	1.51905	<0.001	0.434266	0.316483	Intermediate	F1	female
MSTRG.12215	1.17715	0.0063036	1.85668	<0.001	3.41073	<0.001	4.77571	<0.001	-1.17713	0.00127411	-0.497599	0.167051	-2.04459	<0.001	-0.67961	0.0405707	-2.35428	<0.001	-5.45532	<0.001	Intermediate	F1	female
MSTRG.12223	-0.8513	0.0192905	-1.4374	<0.001	-0.0475097	0.94484	-1.73942	<0.001	2.05956	<0.001	1.47346	<0.001	1.58296	<0.001	-0.108956	0.833922	2.91086	<0.001	1.63047	<0.001	Intermediate	F1	female
MSTRG.12229	0.309405	0.0240869	0.299091	0.0336665	0.532297	<0.001	0.447838	<0.001	-0.297094	0.0240179	-0.307408	0.0211562	0.107975	0.563846	0.0235152	0.88782	-0.606499	<0.001	-0.424322	<0.001	Intermediate	F1	female
MSTRG.12245	-1.98923	<0.001	-1.63486	0.00387716	-1.43323	0.0213629	-1.76493	<0.001	2.96416	0.00255769	3.31854	<0.001	0.624395	0.402051	0.292699	0.664402	4.9534	<0.001	2.05762	<0.001	Intermediate	F1	female
MSTRG.1225	-0.218296	0.00377408	0.22013	0.00384327	-0.564715	<0.001	-0.283153	<0.001	0.332836	<0.001	0.771262	<0.001	0.282589	0.00123462	0.56415	<0.001	0.551133	<0.001	0.847304	<0.001	Intermediate	F1	female
MSTRG.12253	-0.617692	0.0181932	-0.678923	0.0104736	-0.347027	0.436033	-0.592308	0.101421	1.90944	<0.001	1.84821	<0.001	0.343016	0.440771	0.0977354	0.814435	2.52713	<0.001	0.690043	0.00569374	Intermediate	F1	female
MSTRG.1226	1.96883	<0.001	1.73394	<0.001	2.45229	<0.001	2.15735	<0.001	-0.961373	0.004713	-1.19626	<0.001	-1.1951	0.010066	-1.49004	<0.001	-2.9302	<0.001	-3.64739	<0.001	Intermediate	F1	female
MSTRG.12263	-0.501664	<0.001	-0.565524	<0.001	-0.456204	<0.001	-0.295911	0.00944335	0.385109	<0.001	0.321249	0.00277259	-0.0144412	0.934324	0.145851	0.194514	0.886773	<0.001	0.441763	<0.001	Intermediate	F1	female
MSTRG.12299	1.05965	<0.001	1.08743	<0.001	0.970624	0.0120453	0.965459	0.00303859	-0.71155	0.0195574	-0.683769	0.0291518	-1.26685	<0.001	-1.27202	<0.001	-1.7712	<0.001	-2.23747	<0.001	Intermediate	F1	female
MSTRG.12304	-0.342066	0.0112186	-0.122229	0.448364	-1.39631	<0.001	-1.15075	<0.001	0.421105	0.00142644	0.640942	<0.001	0.569882	0.00400063	0.815443	<0.001	0.763172	<0.001	1.96619	<0.001	Intermediate	F1	female
MSTRG.12306	-3.46594	<0.001	-4.32058	<0.001	-1.72931	0.0098175	-1.1871	0.0322334	1.88651	0.0146767	1.03187	0.265738	3.3761	0.00231455	3.91831	<0.001	5.35245	<0.001	5.10541	<0.001	Intermediate	F1	female
MSTRG.1231	0.233189	0.0224055	0.0180224	0.9082	0.516313	<0.001	0.513209	<0.001	-0.35366	<0.001	-0.568827	<0.001	-0.0346607	0.837249	-0.0377643	0.750407	-0.586849	<0.001	-0.550973	<0.001	Intermediate	F1	female
MSTRG.12334	-1.84654	0.0438704	-1.14612	0.227216	-0.723488	0.815178	-0.492124	0.873804	4.59806	<0.001	5.29848	<0.001	-0.556568	0.854597	-0.325203	0.887629	6.44461	<0.001	0.166921	0.921539	Intermediate	F1	female
MSTRG.12335	-0.385017	0.0153432	-0.302099	0.0760601	0.0374993	0.89861	-0.279033	0.123371	1.32757	<0.001	1.41049	<0.001	0.803596	<0.001	0.487063	0.00146473	1.71259	<0.001	0.766097	<0.001	Intermediate	F1	female
MSTRG.12339	-0.216633	0.0478777	-0.303305	0.00491584	-0.434894	<0.001	-0.605754	<0.001	0.386966	<0.001	0.300294	0.0046412	0.324952	0.0122459	0.154092	0.176336	0.603599	<0.001	0.759846	<0.001	Intermediate	F1	female
MSTRG.12345	-2.86364	<0.001	-2.7865	<0.001	-4.30257	<0.001	-3.25244	<0.001	3.80958	<0.001	3.88672	<0.001	-0.105429	0.925799	0.944703	0.158857	6.67322	<0.001	4.19714	<0.001	Intermediate	F1	female
MSTRG.12354	5.28252	<0.001	8.45176	<0.001	-0.24257	0.94484	3.15868	0.0279626	-1.50808	0.0269649	1.66115	0.0059409	-5.3048	0.00383762	-1.90355	0.0527268	-6.79061	<0.001	-5.06223	<0.001	Intermediate	F1	female
MSTRG.12355	0.44179	<0.001	0.391424	<0.001	0.503981	<0.001	0.500071	<0.001	-0.458915	<0.001	-0.509281	<0.001	-0.392024	<0.001	-0.395934	<0.001	-0.900704	<0.001	-0.896005	<0.001	Intermediate	F1	female
MSTRG.12367	-1.31445	<0.001	-0.915057	<0.001	-1.34652	<0.001	-0.611736	0.00806614	0.837733	0.0075711	1.23713	<0.001	0.474722	0.130859	1.20951	<0.001	2.15218	<0.001	1.82124	<0.001	Intermediate	F1	female
MSTRG.12375	6.00122	<0.001	6.11277	<0.001	1.72406	0.375339	0.469678	0.871905	-1.35155	0.0113386	-1.24001	0.0191481	-1.74575	0.250478	-3.00014	0.0400679	-7.35277	<0.001	-3.46982	<0.001	Intermediate	F1	female
MSTRG.12404	1.29062	<0.001	1.72911	<0.001	1.66258	<0.001	1.86309	<0.001	-1.51184	<0.001	-1.07336	<0.001	-0.597865	0.0753534	-0.397353	0.153447	-2.80247	<0.001	-2.26044	<0.001	Intermediate	F1	female
MSTRG.12405	0.413341	<0.001	0.524226	<0.001	0.0372483	0.841629	0.257532	0.0277717	-0.513238	<0.001	-0.402354	<0.001	-0.238492	0.0761967	-0.0182092	0.892182	-0.926579	<0.001	-0.275741	<0.001	Intermediate	F1	female
MSTRG.12408	2.45267	<0.001	2.648	<0.001	2.29822	0.00314944	2.92164	<0.001	-1.76389	<0.001	-1.56857	0.00168231	-0.631696	0.389573	-0.00827291	0.989778	-4.21656	<0.001	-2.92992	<0.001	Intermediate	F1	female
MSTRG.12411	-0.890572	0.0146983	-0.418686	0.298142	-0.900225	0.0436869	-1.14084	0.0021127	3.19083	<0.001	3.66272	<0.001	5.8103	<0.001	5.56969	<0.001	4.0814	<0.001	6.71053	<0.001	Intermediate	F1	female
MSTRG.12412	-1.68968	0.00687284	-0.342143	0.648384	-3.77246	0.0529615	-3.13112	0.0253523	1.58132	0.0257513	2.92886	<0.001	0.888043	0.743001	1.52938	0.369791	3.271	<0.001	4.6605	<0.001	Intermediate	F1	female
MSTRG.12415	-0.743777	0.0289032	-0.683231	0.0488935	-1.07237	0.00743322	-1.0957	0.00123012	3.3385	<0.001	3.39904	<0.001	7.03995	<0.001	7.01662	<0.001	4.08227	<0.001	8.11232	<0.001	Intermediate	F1	female
MSTRG.12416	-1.51119	0.00155014	-0.666919	0.166568	-1.81757	0.0630295	-3.49411	0.00703781	1.3184	0.0187403	2.16267	<0.001	1.38543	0.310748	-0.291106	0.882792	2.82959	<0.001	3.203	<0.001	Intermediate	F1	female
MSTRG.12427	-0.270002	0.018986	-0.175401	0.164782	-0.117902	0.480076	-0.374717	0.00133668	0.416226	<0.001	0.510827	<0.001	0.425516	0.00137418	0.168701	0.155507	0.686228	<0.001	0.543418	<0.001	Intermediate	F1	female
MSTRG.12429	-1.63024	0.00743685	-1.90232	0.00196642	-1.93708	0.0182096	-0.40307	0.578503	1.51244	0.0480751	1.24036	0.128992	0.0620795	0.960358	1.59609	0.0110781	3.14267	<0.001	1.99916	<0.001	Intermediate	F1	female
MSTRG.12433	0.328692	0.0325212	0.408226	0.00793754	0.686477	<0.001	0.324224	0.0488533	-0.452034	0.00178516	-0.372499	0.0128243	-0.374414	0.0382829	-0.736667	<0.001	-0.780725	<0.001	-1.06089	<0.001	Intermediate	F1	female
MSTRG.12434	2.85625	0.00783244	3.99182	<0.001	1.75317	0.146953	-0.591778	0.787174	-1.58705	0.0248401	-0.451483	0.521714	-1.03508	0.292898	-3.38003	0.00681329	-4.4433	<0.001	-2.78825	<0.001	Intermediate	F1	female
MSTRG.12463	4.25903	<0.001	5.16526	<0.001	1.71871	0.391491	3.18846	0.0162812	-1.95985	0.0134719	-1.05361	0.14926	-2.8263	0.0477161	-1.35655	0.124431	-6.21888	<0.001	-4.54501	<0.001	Intermediate	F1	female
MSTRG.12475	-0.311699	0.00689777	-0.496801	<0.001	-0.504057	<0.001	-0.294411	0.0158452	0.637563	<0.001	0.452461	<0.001	0.242309	0.0945942	0.451954	<0.001	0.949262	<0.001	0.746366	<0.001	Intermediate	F1	female
MSTRG.12488	-1.47944	<0.001	-1.13378	0.00691089	-0.909405	0.0841611	-1.50806	<0.001	1.80581	<0.001	2.15148	<0.001	2.69781	<0.001	2.09916	<0.001	3.28525	<0.001	3.60721	<0.001	Intermediate	F1	female
MSTRG.12498	3.00614	0.00368742	3.84539	<0.001	2.06172	0.00880672	0.367511	0.768304	-1.56133	0.0161659	-0.722081	0.240245	-0.442964	0.578076	-2.13718	0.00203478	-4.56747	<0.001	-2.50469	<0.001	Intermediate	F1	female
MSTRG.12535	-1.72896	0.00728518	-2.18829	<0.001	1.19815	0.656375	-0.0112266	1	3.95821	<0.001	3.49888	0.00193838	0.884171	0.741794	-0.325205	0.885532	5.68717	<0.001	-0.313979	0.846746	Intermediate	F1	female
MSTRG.1254	0.452465	<0.001	0.0884458	0.607138	-0.0400269	0.853739	0.411145	0.00108615	-0.277586	0.0306629	-0.641605	<0.001	-0.306702	0.0428942	0.14447	0.265247	-0.730051	<0.001	-0.266675	0.00497883	Intermediate	F1	female
MSTRG.12540	4.86232	<0.001	5.26939	<0.001	2.60009	0.0177162	3.11618	<0.001	-1.30608	0.0344235	-0.899011	0.141746	-2.07068	0.00501264	-1.55459	0.00691616	-6.1684	<0.001	-4.67078	<0.001	Intermediate	F1	female
MSTRG.12558	-1.80851	0.00128945	-0.710943	0.213348	-1.37109	0.0215572	-1.05471	0.0404973	1.42889	0.0332277	2.52646	<0.001	4.43176	<0.001	4.74814	<0.001	3.23741	<0.001	5.80284	<0.001	Intermediate	F1	female
MSTRG.12559	-0.694975	0.00667738	-0.5859	0.0297249	-0.704388	0.0281359	-0.855711	<0.001	2.31459	<0.001	2.42366	<0.001	1.53092	<0.001	1.37959	<0.001	3.00956	<0.001	2.2353	<0.001	Intermediate	F1	female
MSTRG.12582	0.459461	<0.001	0.403285	<0.001	0.610123	<0.001	0.556998	<0.001	-0.708114	<0.001	-0.76429	<0.001	0.285462	0.0442543	0.232337	0.044041	-1.16758	<0.001	-0.324661	<0.001	Intermediate	F1	female
MSTRG.12586	0.471742	0.0084095	0.448377	0.0148943	0.984188	<0.001	0.543142	0.00445604	-0.492991	0.00405014	-0.516355	0.00284615	-0.343257	0.122783	-0.784304	<0.001	-0.964732	<0.001	-1.32745	<0.001	Intermediate	F1	female
MSTRG.12597	-2.2773	<0.001	2.51165	<0.001	-2.21706	<0.001	-2.1806	<0.001	2.67213	0.00235172	7.46108	<0.001	2.43893	0.00462355	2.4754	<0.001	4.94943	<0.001	4.656	<0.001	Intermediate	F1	female
MSTRG.12601	0.231991	0.00575298	0.110296	0.256066	0.470749	<0.001	0.398194	<0.001	-0.201858	0.0142028	-0.323553	<0.001	-0.266709	0.00661093	-0.339264	<0.001	-0.433849	<0.001	-0.737458	<0.001	Intermediate	F1	female
MSTRG.12611	-2.22028	<0.001	-1.97529	<0.001	-1.71451	<0.001	-1.22352	0.00328407	1.77601	0.00157882	2.021	<0.001	1.27487	0.0342246	1.76586	<0.001	3.99629	<0.001	2.98938	<0.001	Intermediate	F1	female
MSTRG.12612	-1.58385	<0.001	-1.46284	<0.001	-1.00418	0.0585416	-2.04358	<0.001	3.11391	<0.001	3.23493	<0.001	2.17575	0.00132027	1.13636	0.111023	4.69777	<0.001	3.17993	<0.001	Intermediate	F1	female
MSTRG.12622	6.05894	<0.001	5.37604	<0.001	3.95464	<0.001	4.54573	<0.001	-1.64475	0.0013884	-2.32764	<0.001	-0.489365	0.495328	0.101733	0.878784	-7.70368	<0.001	-4.444	<0.001	Intermediate	F1	female
MSTRG.12623	3.30706	<0.001	2.23886	<0.001	1.98288	<0.001	2.15865	<0.001	-1.1308	0.00109916	-2.199	<0.001	-0.907433	0.0181759	-0.73166	0.0200143	-4.43786	<0.001	-2.89032	<0.001	Intermediate	F1	female
MSTRG.12624	2.3667	<0.001	2.73992	<0.001	1.63539	<0.001	1.79655	<0.001	-0.711067	0.0176227	-0.33784	0.287369	-1.01074	0.00148637	-0.849575	0.0012173	-3.07776	<0.001	-2.64613	<0.001	Intermediate	F1	female
MSTRG.12626	-0.538706	<0.001	-0.802502	<0.001	-0.118875	0.51995	-0.1733	0.241865	1.0366	<0.001	0.772806	<0.001	0.201902	0.211432	0.147477	0.260184	1.57531	<0.001	0.320777	<0.001	Intermediate	F1	female
MSTRG.12639	0.642979	0.0493537	0.539554	0.116343	0.531646	0.132494	0.850814	0.00193717	-1.44005	<0.001	-1.54347	<0.001	-1.0422	<0.001	-0.723028	0.00280138	-2.08303	<0.001	-1.57384	<0.001	Intermediate	F1	female
MSTRG.12644	-0.201147	0.012803	-0.193023	0.0198703	0.0372701	0.776621	-0.0247333	0.8517	0.213951	0.00669537	0.222075	0.00524451	-0.0396892	0.749323	-0.101693	0.21657	0.415098	<0.001	-0.0769593	0.224383	Intermediate	F1	female
MSTRG.12665	2.23871	<0.001	3.26502	<0.001	0.417487	0.655977	1.55583	0.00496502	-1.66569	<0.001	-0.639382	0.0697364	-1.11815	0.0991018	0.0201918	0.971908	-3.9044	<0.001	-1.53564	<0.001	Intermediate	F1	female
MSTRG.12668	3.11417	<0.001	2.4034	<0.001	2.51945	<0.001	0.873683	<0.001	-0.903719	<0.001	-1.61448	<0.001	0.175677	0.615335	-1.47009	<0.001	-4.01789	<0.001	-2.34378	<0.001	Intermediate	F1	female
MSTRG.12684	3.83518	0.00286978	4.58526	<0.001	4.52673	<0.001	4.18128	<0.001	-2.42465	0.00591968	-1.67457	0.0328013	-1.15648	0.212395	-1.50194	0.0438899	-6.25983	<0.001	-5.68322	<0.001	Intermediate	F1	female
MSTRG.12690	0.439674	<0.001	0.207249	0.0998809	1.05357	<0.001	0.992613	<0.001	-0.323101	0.00363287	-0.555526	<0.001	-0.108181	0.504618	-0.169139	0.14517	-0.762775	<0.001	-1.16175	<0.001	Intermediate	F1	female
MSTRG.12710	3.81689	<0.001	4.02017	<0.001	1.77842	0.258593	4.06003	<0.001	-1.64506	0.0042387	-1.44178	0.00888295	-3.1256	0.00122072	-0.843988	0.132523	-5.46195	<0.001	-4.90402	<0.001	Intermediate	F1	female
MSTRG.12718	0.201598	0.0263203	0.215231	0.0208101	0.313044	0.00356011	0.52807	<0.001	-0.189302	0.0315896	-0.175668	0.0559918	-0.307403	0.00318693	-0.0923765	0.327625	-0.390899	<0.001	-0.620447	<0.001	Intermediate	F1	female
MSTRG.12748	-0.427896	0.00925032	-0.406969	0.0164521	-0.235004	0.316217	-0.0402359	0.889411	1.21501	<0.001	1.23593	<0.001	0.820682	<0.001	1.01545	<0.001	1.6429	<0.001	1.05569	<0.001	Intermediate	F1	female
MSTRG.12758	-1.26936	<0.001	-1.22099	<0.001	-0.43259	0.51219	-0.631379	0.257861	2.68744	<0.001	2.73581	<0.001	1.43746	0.0211354	1.23867	0.0246088	3.9568	<0.001	1.87005	<0.001	Intermediate	F1	female
MSTRG.12761	-0.355704	0.00248373	-0.12836	0.36096	-0.832707	<0.001	-0.851968	<0.001	0.771399	<0.001	0.998742	<0.001	2.00935	<0.001	1.99009	<0.001	1.1271	<0.001	2.84206	<0.001	Intermediate	F1	female
MSTRG.12765	1.02517	<0.001	1.0065	<0.001	0.844383	<0.001	0.866476	<0.001	-0.268666	0.0025646	-0.287337	0.00132491	-0.625459	<0.001	-0.603367	<0.001	-1.29384	<0.001	-1.46984	<0.001	Intermediate	F1	female
MSTRG.12779	-0.374192	<0.001	-0.15482	0.105018	-0.305407	0.0030744	-0.428532	<0.001	0.269958	0.00309091	0.48933	<0.001	0.398894	<0.001	0.275769	0.00186778	0.64415	<0.001	0.704301	<0.001	Intermediate	F1	female
MSTRG.12795	-0.199152	0.0173291	-0.41521	<0.001	-0.277951	0.00565574	-0.293808	<0.001	0.562233	<0.001	0.346175	<0.001	0.283987	0.00378949	0.26813	<0.001	0.761385	<0.001	0.561938	<0.001	Intermediate	F1	female
MSTRG.12801	0.958271	0.0431488	1.01576	0.030345	3.67517	<0.001	4.07777	<0.001	-1.58911	<0.001	-1.53162	<0.001	-0.98342	0.0153853	-0.58082	0.0833903	-2.54738	<0.001	-4.65859	<0.001	Intermediate	F1	female
MSTRG.12862	2.8785	0.0464122	1.58673	0.400513	-0.72346	0.816939	5.37605	<0.001	-2.32828	0.02496	-3.62005	0.00354295	-5.21884	0.00759615	0.880671	0.357268	-5.20678	<0.001	-4.49538	<0.001	Intermediate	F1	female
MSTRG.12874	-0.632792	<0.001	-0.517273	0.00307042	-0.783904	<0.001	-0.913636	<0.001	1.10958	<0.001	1.2251	<0.001	3.46768	<0.001	3.33794	<0.001	1.74237	<0.001	4.25158	<0.001	Intermediate	F1	female
MSTRG.12919	-1.25857	<0.001	-1.81884	<0.001	-0.0299607	0.968922	-0.057636	0.958022	4.41616	<0.001	3.85589	<0.001	2.37354	0.00240868	2.34586	<0.001	5.67473	<0.001	2.4035	<0.001	Intermediate	F1	female
MSTRG.12921	-1.32499	0.0104213	-0.658388	0.205845	0.14166	0.852065	-0.863791	0.123277	1.78039	0.00504518	2.447	<0.001	3.66962	<0.001	2.66417	<0.001	3.10539	<0.001	3.52796	<0.001	Intermediate	F1	female
MSTRG.12923	1.30251	<0.001	0.869649	0.00839631	-0.493341	0.1404	0.345714	0.229704	-0.645452	0.0211995	-1.07831	<0.001	-0.41978	0.20365	0.419274	0.0900473	-1.94796	<0.001	0.0735604	0.743226	Intermediate	F1	female
MSTRG.12925	0.665614	0.0303674	0.681814	0.0264551	0.758176	0.00751328	0.21075	0.515268	-1.34897	<0.001	-1.33277	<0.001	-0.987609	<0.001	-1.53504	<0.001	-2.01458	<0.001	-1.74579	<0.001	Intermediate	F1	female
MSTRG.12927	-1.45664	<0.001	-0.561808	0.263319	-1.80842	0.00467441	-1.76037	0.00112569	2.91158	<0.001	3.80641	<0.001	4.38881	<0.001	4.43686	<0.001	4.36822	<0.001	6.19724	<0.001	Intermediate	F1	female
MSTRG.12930	4.95961	<0.001	5.83328	<0.001	2.18551	0.301784	0.950577	0.724561	-1.84907	0.0417564	-0.975402	0.300997	-0.242758	0.913513	-1.47769	0.429913	-6.80868	<0.001	-2.42827	0.061151	Intermediate	F1	female
MSTRG.12935	3.09109	0.00181354	3.6794	<0.001	3.43148	0.00125909	4.451	<0.001	-1.75704	0.00972527	-1.16874	0.0794832	-1.03194	0.217662	-0.0124192	0.987294	-4.84813	<0.001	-4.46342	<0.001	Intermediate	F1	female
MSTRG.12954	2.53292	<0.001	2.76289	<0.001	2.36929	<0.001	2.81767	<0.001	-0.553458	0.00848718	-0.323492	0.158986	-0.682775	0.00940153	-0.23439	0.315545	-3.08638	<0.001	-3.05206	<0.001	Intermediate	F1	female
MSTRG.12968	3.32161	<0.001	3.7484	<0.001	2.33956	<0.001	2.40876	<0.001	-0.762621	0.00639481	-0.335829	0.286865	-0.555471	0.143162	-0.486266	0.108913	-4.08423	<0.001	-2.89503	<0.001	Intermediate	F1	female
MSTRG.12976	0.632162	<0.001	1.20273	<0.001	1.13337	<0.001	0.815239	<0.001	-0.576338	0.00132782	-0.00577194	0.98103	-0.767387	<0.001	-1.08552	<0.001	-1.2085	<0.001	-1.90076	<0.001	Intermediate	F1	female
MSTRG.13022	-1.79429	<0.001	-0.8713	0.0316702	-1.0854	0.0221554	-1.05846	0.00763743	0.826955	0.0390069	1.74994	<0.001	3.83473	<0.001	3.86167	<0.001	2.62124	<0.001	4.92013	<0.001	Intermediate	F1	female
MSTRG.13031	-0.991935	0.022878	-1.90619	<0.001	-0.114289	0.889884	-1.15207	0.0434268	2.95431	<0.001	2.04005	<0.001	4.67412	<0.001	3.63634	<0.001	3.94625	<0.001	4.78841	<0.001	Intermediate	F1	female
MSTRG.13032	-1.32377	<0.001	-1.42765	<0.001	-2.20086	<0.001	-1.4848	0.00380923	2.59851	<0.001	2.49463	<0.001	0.559085	0.562621	1.27514	0.0465942	3.92228	<0.001	2.75994	<0.001	Intermediate	F1	female
MSTRG.13040	-1.73605	<0.001	-1.08595	0.0261061	-1.05952	0.252484	-1.40132	0.0931271	3.9164	<0.001	4.56649	<0.001	3.88224	0.00133849	3.54044	0.00177494	5.65244	<0.001	4.94176	<0.001	Intermediate	F1	female
MSTRG.13068	-2.45838	<0.001	-1.11853	0.034796	-2.27707	<0.001	-4.22338	<0.001	3.21703	0.00407186	4.55688	<0.001	3.99562	<0.001	2.04931	0.122462	5.67541	<0.001	6.27269	<0.001	Intermediate	F1	female
MSTRG.13072	0.491582	0.00712765	0.239231	0.257478	0.619548	0.00370999	0.195939	0.391235	-0.484302	0.00565905	-0.736652	<0.001	-0.677707	<0.001	-1.10132	<0.001	-0.975884	<0.001	-1.29725	<0.001	Intermediate	F1	female
MSTRG.13078	-0.500493	0.0431488	-0.168494	0.579648	-0.0097622	0.979301	-0.717401	0.00477853	0.99643	<0.001	1.32843	<0.001	2.05267	<0.001	1.34503	<0.001	1.49692	<0.001	2.06243	<0.001	Intermediate	F1	female
MSTRG.13085	0.776486	<0.001	0.591972	0.00800676	-0.0767163	0.824598	0.23524	0.349989	-1.11453	<0.001	-1.29904	<0.001	-0.399166	0.118807	-0.0872097	0.718292	-1.89102	<0.001	-0.32245	0.0404124	Intermediate	F1	female
MSTRG.13086	0.31934	<0.001	0.230218	0.0059088	0.0906447	0.437293	0.19899	0.0200997	-0.254968	0.00121758	-0.34409	<0.001	-0.159376	0.114296	-0.0510306	0.574044	-0.574308	<0.001	-0.250021	<0.001	Intermediate	F1	female
MSTRG.13088	-0.670274	0.0185795	-1.03926	<0.001	0.613248	0.726252	0.677209	0.683449	3.81886	<0.001	3.44987	<0.001	0.640198	0.713621	0.704158	0.604977	4.48913	<0.001	0.0269495	0.980996	Intermediate	F1	female
MSTRG.13090	-0.673486	<0.001	-1.17278	<0.001	-0.0904913	0.778229	-0.355584	0.101483	0.470367	0.0216935	-0.0289292	0.92161	0.330643	0.181509	0.0655507	0.780563	1.14385	<0.001	0.421134	0.00401249	Intermediate	F1	female
MSTRG.13102	-0.606126	<0.001	-0.538693	<0.001	-0.300017	0.105914	-0.314312	0.0418048	0.620301	<0.001	0.687735	<0.001	0.53751	0.00114556	0.523215	<0.001	1.22643	<0.001	0.837527	<0.001	Intermediate	F1	female
MSTRG.13106	2.9353	<0.001	5.86235	<0.001	3.73773	<0.001	2.15108	<0.001	-1.59701	0.00255093	1.33005	0.00302851	-0.621946	0.305807	-2.2086	<0.001	-4.5323	<0.001	-4.35967	<0.001	Intermediate	F1	female
MSTRG.13118	0.842163	<0.001	0.830887	<0.001	0.929389	<0.001	-0.785868	<0.001	-0.738946	<0.001	-0.750222	<0.001	0.233086	0.459238	-1.48217	<0.001	-1.58111	<0.001	-0.696303	<0.001	Intermediate	F1	female
MSTRG.13128	-1.17931	0.0139046	-0.894415	0.0561137	-0.618719	0.217247	-0.0445476	0.952752	2.57681	<0.001	2.8617	<0.001	2.54313	<0.001	3.11731	<0.001	3.75611	<0.001	3.16185	<0.001	Intermediate	F1	female
MSTRG.13133	-1.35261	0.00439113	-3.15361	<0.001	-1.23867	0.470689	-0.580958	0.705092	3.83913	<0.001	2.03813	0.00882008	0.923744	0.654606	1.58146	0.252545	5.19174	<0.001	2.16242	0.0400601	Intermediate	F1	female
MSTRG.13134	0.323421	0.00458316	0.243141	0.0467849	0.226693	0.135302	-0.00386252	1	-0.293359	0.00867686	-0.373639	<0.001	-0.183975	0.21803	-0.414531	<0.001	-0.61678	<0.001	-0.410669	<0.001	Intermediate	F1	female
MSTRG.13138	2.74663	<0.001	3.54261	<0.001	0.922284	0.295125	1.14143	0.120612	-1.36287	0.0152677	-0.566887	0.335821	-1.69149	0.0148512	-1.47235	0.00853562	-4.10949	<0.001	-2.61378	<0.001	Intermediate	F1	female
MSTRG.13139	1.73849	0.0175223	3.29021	<0.001	2.0961	0.00257965	2.28927	<0.001	-2.59106	<0.001	-1.03934	0.0148574	-1.06595	0.0625065	-0.872778	0.0591233	-4.32955	<0.001	-3.16205	<0.001	Intermediate	F1	female
MSTRG.13161	2.26873	<0.001	2.40789	<0.001	1.16512	0.00827392	0.69492	0.116602	-0.778398	0.00345217	-0.639234	0.021115	-1.04433	0.00806804	-1.51453	<0.001	-3.04712	<0.001	-2.20945	<0.001	Intermediate	F1	female
MSTRG.13165	-0.345081	0.0037898	-0.749431	<0.001	0.290417	0.0608954	0.301255	0.019614	0.532718	<0.001	0.128368	0.342007	-0.583403	<0.001	-0.572565	<0.001	0.877799	<0.001	-0.87382	<0.001	Intermediate	F1	female
MSTRG.13169	-1.49607	0.00373946	-1.81651	<0.001	-0.78965	0.252222	-0.492626	0.441387	1.54551	0.0067775	1.22507	0.0423635	2.60293	<0.001	2.89995	<0.001	3.04158	<0.001	3.39258	<0.001	Intermediate	F1	female
MSTRG.13170	-1.01576	0.00122033	-1.46194	<0.001	-0.244628	0.614713	0.315291	0.425119	0.648806	0.0472645	0.202618	0.61111	0.27828	0.54043	0.838199	0.00591885	1.66456	<0.001	0.522908	0.0331912	Intermediate	F1	female
MSTRG.13173	0.271543	0.0182312	0.477494	<0.001	0.17358	0.254901	0.32348	0.00488662	-0.756295	<0.001	-0.550344	<0.001	-0.421419	0.00105635	-0.271519	0.0118817	-1.02784	<0.001	-0.594999	<0.001	Intermediate	F1	female
MSTRG.13176	-0.598836	0.0116177	-1.24485	<0.001	-0.674881	0.0348008	-0.493803	0.0802021	0.855516	<0.001	0.209498	0.447204	-0.845435	0.00462689	-0.664358	0.00692162	1.45435	<0.001	-0.170554	0.403438	Intermediate	F1	female
MSTRG.13200	-1.80632	0.0038756	-0.691315	0.256257	-1.24428	0.116324	-1.61219	0.020207	2.14313	0.0117928	3.25814	<0.001	1.76125	0.0626504	1.39334	0.106541	3.94945	<0.001	3.00552	<0.001	Intermediate	F1	female
MSTRG.13206	-2.64062	0.00594248	0.268915	0.774344	-0.252844	0.834566	-1.96972	0.0410846	2.85614	0.030856	5.76568	<0.001	4.10173	<0.001	2.38485	0.0615944	5.49677	<0.001	4.35457	<0.001	Intermediate	F1	female
MSTRG.13210	-0.859489	0.0108143	-0.81983	0.018299	-0.867721	0.043532	-1.21962	<0.001	3.57583	<0.001	3.61549	<0.001	4.50135	<0.001	4.14945	<0.001	4.43532	<0.001	5.36907	<0.001	Intermediate	F1	female
MSTRG.13222	2.86252	<0.001	2.87545	<0.001	2.93647	<0.001	3.14896	<0.001	-1.22561	<0.001	-1.21268	<0.001	-0.959242	<0.001	-0.746752	0.00173813	-4.08813	<0.001	-3.89571	<0.001	Intermediate	F1	female
MSTRG.13225	-0.829939	0.0283906	-3.17376	<0.001	0.353524	0.571631	-0.81982	0.119475	3.5118	<0.001	1.16798	0.0252636	3.61481	<0.001	2.44146	<0.001	4.34174	<0.001	3.26128	<0.001	Intermediate	F1	female
MSTRG.1325	-0.557874	0.00500025	-0.664822	<0.001	-0.0164314	0.955922	0.00447294	1	0.551789	0.00626906	0.444841	0.0337952	-0.0250461	0.930083	-0.00414176	0.985681	1.10966	<0.001	-0.0086147	0.956602	Intermediate	F1	female
MSTRG.13252	-1.05843	0.0200158	-2.69082	<0.001	-0.719746	0.595534	-0.278052	0.838336	2.30667	<0.001	0.674274	0.328297	1.0578	0.487247	1.49949	0.184709	3.3651	<0.001	1.77754	0.0520314	Intermediate	F1	female
MSTRG.13264	8.33006	<0.001	8.73509	<0.001	3.95139	<0.001	3.65602	<0.001	-1.10674	0.00372045	-0.70171	0.0823026	-1.40723	0.00189254	-1.70259	<0.001	-9.4368	<0.001	-5.35861	<0.001	Intermediate	F1	female
MSTRG.13267	-0.455759	<0.001	-0.377082	0.00208724	-0.616734	<0.001	-0.544384	<0.001	0.408451	<0.001	0.487128	<0.001	-0.00720921	0.974054	0.0651413	0.644036	0.86421	<0.001	0.609525	<0.001	Intermediate	F1	female
MSTRG.13271	-1.22871	<0.001	-2.47636	<0.001	-1.04967	0.0127191	-1.06322	0.00283574	2.57988	<0.001	1.33223	0.00319111	3.98735	<0.001	3.9738	<0.001	3.80859	<0.001	5.03702	<0.001	Intermediate	F1	female
MSTRG.13287	-0.396254	0.0116606	-0.798246	<0.001	-0.05987	0.821952	-0.137078	0.509456	0.348806	0.0234411	-0.053186	0.79365	-0.262908	0.193125	-0.340117	0.026999	0.74506	<0.001	-0.203038	0.095819	Intermediate	F1	female
MSTRG.13312	0.650884	<0.001	0.231117	0.148241	1.22628	<0.001	1.05375	<0.001	-0.57843	<0.001	-0.998196	<0.001	-0.306652	0.0313856	-0.479184	<0.001	-1.22931	<0.001	-1.53293	<0.001	Intermediate	F1	female
MSTRG.13328	1.51826	<0.001	0.462561	0.0682543	-0.260322	0.270647	0.0286969	0.927049	-1.58715	<0.001	-2.64285	<0.001	-0.263853	0.242689	0.025166	0.903431	-3.10541	<0.001	-0.00353091	0.980275	Intermediate	F1	female
MSTRG.13341	-0.686931	<0.001	-0.692491	<0.001	-0.406552	0.125012	-0.76613	<0.001	0.715044	<0.001	0.709484	<0.001	1.24671	<0.001	0.887136	<0.001	1.40198	<0.001	1.65327	<0.001	Intermediate	F1	female
MSTRG.13344	-1.47463	0.0293681	-1.2687	0.0563964	-1.55846	0.192875	-0.569817	0.579966	2.04432	0.0195574	2.25025	0.00860011	1.91853	0.211361	2.90717	0.0108346	3.51895	<0.001	3.47699	<0.001	Intermediate	F1	female
MSTRG.1336	2.3228	0.00212396	0.652917	0.568062	2.38353	<0.001	2.66787	<0.001	-1.69834	0.00345295	-3.36823	<0.001	-0.471212	0.505415	-0.186873	0.755071	-4.02114	<0.001	-2.85474	<0.001	Intermediate	F1	female
MSTRG.13372	0.768256	<0.001	0.693877	<0.001	0.604639	<0.001	0.420388	<0.001	-0.509619	<0.001	-0.583999	<0.001	-0.516625	<0.001	-0.700875	<0.001	-1.27788	<0.001	-1.12126	<0.001	Intermediate	F1	female
MSTRG.13379	-0.501393	0.00547189	-0.506866	0.00561561	0.0174277	0.953548	-0.411002	0.0393014	0.781605	<0.001	0.776132	<0.001	0.374635	0.0974077	-0.0537944	0.81585	1.283	<0.001	0.357207	0.0112837	Intermediate	F1	female
MSTRG.13388	-0.473275	0.0439887	-0.351854	0.155653	-1.0663	<0.001	-1.34786	<0.001	1.98569	<0.001	2.10711	<0.001	1.66021	<0.001	1.37866	<0.001	2.45896	<0.001	2.72651	<0.001	Intermediate	F1	female
MSTRG.13399	-0.754609	<0.001	-0.993103	<0.001	-1.10156	<0.001	-1.3767	<0.001	1.62769	<0.001	1.38919	<0.001	1.26679	<0.001	0.991653	<0.001	2.3823	<0.001	2.36835	<0.001	Intermediate	F1	female
MSTRG.13423	4.23484	<0.001	4.3162	<0.001	-0.242568	0.94484	3.44368	0.0132875	-2.11038	0.00753839	-2.02902	0.00896981	-5.34001	0.00394001	-1.65376	0.0866713	-6.34522	<0.001	-5.09745	<0.001	Intermediate	F1	female
MSTRG.13427	-0.704539	<0.001	-0.856539	<0.001	-0.757575	0.00367749	-1.05809	<0.001	2.00294	<0.001	1.85094	<0.001	1.57287	<0.001	1.27235	<0.001	2.70748	<0.001	2.33045	<0.001	Intermediate	F1	female
MSTRG.13433	0.845604	<0.001	1.17633	<0.001	1.36465	<0.001	0.961172	<0.001	-0.744768	<0.001	-0.414041	0.0254731	-0.360104	0.117689	-0.763585	<0.001	-1.59037	<0.001	-1.72476	<0.001	Intermediate	F1	female
MSTRG.13453	0.763536	0.00810124	2.10822	<0.001	1.40029	<0.001	1.75665	<0.001	-2.68863	<0.001	-1.34394	<0.001	-1.04279	0.00114494	-0.686434	0.00997111	-3.45216	<0.001	-2.44308	<0.001	Intermediate	F1	female
MSTRG.13469	-2.69308	0.0159601	-2.54589	0.0279413	-0.70347	0.692595	-7.73183	<0.001	2.48593	0.0286656	2.63311	0.0232823	6.70317	<0.001	-0.325198	0.892526	5.17901	<0.001	7.40664	<0.001	Intermediate	F1	female
MSTRG.13477	5.1304	<0.001	5.55427	<0.001	5.31597	<0.001	5.03245	<0.001	-0.941868	0.00123324	-0.518003	0.094581	-1.5269	<0.001	-1.81042	<0.001	-6.07227	<0.001	-6.84287	<0.001	Intermediate	F1	female
MSTRG.13478	4.99026	<0.001	6.30752	<0.001	1.42491	0.026235	2.3941	<0.001	-2.98727	<0.001	-1.67	<0.001	-2.26074	<0.001	-1.29156	<0.001	-7.97752	<0.001	-3.68565	<0.001	Intermediate	F1	female
MSTRG.13479	4.85257	<0.001	3.62412	0.00768712	2.88936	0.0160844	4.757	<0.001	-2.22934	0.00677757	-3.45779	<0.001	-1.64235	0.105828	0.22529	0.812641	-7.08191	<0.001	-4.53171	<0.001	Intermediate	F1	female
MSTRG.13482	1.57102	<0.001	3.48429	<0.001	1.93156	<0.001	1.45193	<0.001	-1.69655	<0.001	0.216713	0.431593	-0.721833	0.0155452	-1.20146	<0.001	-3.26757	<0.001	-2.65339	<0.001	Intermediate	F1	female
MSTRG.13486	1.37153	0.013861	1.2341	0.0330325	0.994405	0.140998	2.47225	<0.001	-1.19395	0.0157617	-1.33139	0.00735757	-0.471633	0.497221	1.00621	0.0278479	-2.56548	<0.001	-1.46604	<0.001	Intermediate	F1	female
MSTRG.13502	5.42424	<0.001	6.1276	<0.001	4.32742	<0.001	4.62221	<0.001	-1.92279	<0.001	-1.21942	0.0228166	-0.301093	0.703407	-0.00630483	0.991713	-7.34703	<0.001	-4.62852	<0.001	Intermediate	F1	female
MSTRG.13506	2.14331	<0.001	3.08796	<0.001	0.625936	0.214141	2.19463	<0.001	-0.828206	0.00903351	0.116446	0.776335	-2.95551	<0.001	-1.38681	<0.001	-2.97152	<0.001	-3.58144	<0.001	Intermediate	F1	female
MSTRG.13513	5.01234	<0.001	5.91086	<0.001	-0.0354966	0.979301	0.596183	0.596598	-2.64548	<0.001	-1.74696	0.0022871	-1.86705	0.0587713	-1.23537	0.0994229	-7.65782	<0.001	-1.83155	0.00200354	Intermediate	F1	female
MSTRG.13515	7.14516	<0.001	5.68475	<0.001	5.33812	<0.001	6.5516	<0.001	-1.11277	0.00481445	-2.57318	<0.001	-2.12592	<0.001	-0.912443	0.0163887	-8.25793	<0.001	-7.46404	<0.001	Intermediate	F1	female
MSTRG.13523	1.5564	<0.001	1.38457	<0.001	1.02017	<0.001	1.16198	<0.001	-0.885743	<0.001	-1.05757	<0.001	-1.31834	<0.001	-1.17653	<0.001	-2.44215	<0.001	-2.33851	<0.001	Intermediate	F1	female
MSTRG.13539	4.17413	<0.001	4.50951	<0.001	2.2146	<0.001	2.39874	<0.001	-0.579121	0.0211436	-0.243736	0.393828	-2.35577	<0.001	-2.17164	<0.001	-4.75325	<0.001	-4.57038	<0.001	Intermediate	F1	female
MSTRG.13549	2.48765	<0.001	3.07945	<0.001	3.6316	<0.001	3.95831	<0.001	-1.82863	<0.001	-1.23683	0.00742802	-1.02417	0.0670347	-0.69745	0.124431	-4.31628	<0.001	-4.65576	<0.001	Intermediate	F1	female
MSTRG.13552	0.248155	0.0277591	0.0951716	0.489706	0.49069	<0.001	0.244709	0.041448	-0.452196	<0.001	-0.605179	<0.001	-0.477164	<0.001	-0.723145	<0.001	-0.700351	<0.001	-0.967854	<0.001	Intermediate	F1	female
MSTRG.13574	-1.04439	0.0377937	-0.203417	0.730116	-0.95899	0.0582652	-1.24334	0.00321521	1.17001	0.0389466	2.01099	<0.001	2.52704	<0.001	2.24269	<0.001	2.21441	<0.001	3.48603	<0.001	Intermediate	F1	female
MSTRG.13580	2.78124	<0.001	0.901759	0.0980947	2.88799	<0.001	1.5605	0.00194696	-0.989019	0.0223245	-2.86849	<0.001	-2.68042	<0.001	-4.0079	<0.001	-3.77025	<0.001	-5.56841	<0.001	Intermediate	F1	female
MSTRG.13581	3.47606	<0.001	1.22796	0.0228202	2.78056	<0.001	1.48702	0.0018181	-1.12435	0.00593323	-3.37245	<0.001	-2.66992	<0.001	-3.96346	<0.001	-4.60041	<0.001	-5.45047	<0.001	Intermediate	F1	female
MSTRG.13583	-1.73487	<0.001	-0.804785	0.0329512	-0.943053	0.0140911	-1.12048	<0.001	1.87306	<0.001	2.80314	<0.001	5.43155	<0.001	5.25412	<0.001	3.60793	<0.001	6.37461	<0.001	Intermediate	F1	female
MSTRG.13610	-3.44442	<0.001	-2.63025	<0.001	-1.18017	0.101679	-0.547679	0.430632	1.66898	0.00496442	2.48315	<0.001	3.88937	<0.001	4.52186	<0.001	5.1134	<0.001	5.06954	<0.001	Intermediate	F1	female
MSTRG.13613	-0.759883	<0.001	-1.20307	<0.001	-0.732905	<0.001	-1.23039	<0.001	0.517167	<0.001	0.0739842	0.666239	0.257597	0.117317	-0.239884	0.0833849	1.27705	<0.001	0.990501	<0.001	Intermediate	F1	female
MSTRG.13642	2.72988	<0.001	3.00964	<0.001	2.62094	<0.001	3.46974	<0.001	-1.80864	<0.001	-1.52888	<0.001	-0.735044	0.192242	0.113752	0.83464	-4.53852	<0.001	-3.35598	<0.001	Intermediate	F1	female
MSTRG.13652	-1.10431	0.037193	-3.35706	<0.001	0.23937	0.94484	1.87786	0.232159	2.22312	<0.001	-0.0296342	0.978969	-1.24778	0.596866	0.390701	0.786102	3.32743	<0.001	-1.48715	0.222665	Intermediate	F1	female
MSTRG.13657	1.06066	<0.001	1.14292	<0.001	0.706392	<0.001	1.21059	<0.001	-0.915409	<0.001	-0.833152	<0.001	-0.662765	<0.001	-0.158562	0.384744	-1.97607	<0.001	-1.36916	<0.001	Intermediate	F1	female
MSTRG.13662	3.25008	0.0243716	5.62017	<0.001	2.81378	0.0182392	4.07925	<0.001	-3.95744	<0.001	-1.58735	0.0389673	-1.27034	0.20217	-0.00486704	0.995801	-7.20752	<0.001	-4.08411	<0.001	Intermediate	F1	female
MSTRG.13663	6.80857	<0.001	8.91487	<0.001	3.76631	<0.001	3.98258	<0.001	-2.8184	<0.001	-0.712105	0.475241	-1.56285	0.158447	-1.34658	0.126308	-9.62697	<0.001	-5.32916	<0.001	Intermediate	F1	female
MSTRG.13673	4.27978	<0.001	4.17558	<0.001	3.01808	<0.001	3.65581	<0.001	-1.28703	0.00161436	-1.39122	<0.001	-1.00678	0.0462152	-0.369047	0.394318	-5.5668	<0.001	-4.02486	<0.001	Intermediate	F1	female
MSTRG.13678	-1.45967	<0.001	0.0429115	0.936891	-1.34503	0.00164475	-1.10266	0.00248915	1.90649	<0.001	3.40907	<0.001	2.75284	<0.001	2.9952	<0.001	3.36616	<0.001	4.09786	<0.001	Intermediate	F1	female
MSTRG.13681	1.26689	0.024608	1.13195	0.0546033	2.89233	<0.001	3.00768	<0.001	-2.00479	<0.001	-2.13973	<0.001	-0.477348	0.429081	-0.362004	0.446143	-3.27168	<0.001	-3.36968	<0.001	Intermediate	F1	female
MSTRG.13684	3.30107	<0.001	-0.7686	0.465801	3.26389	<0.001	3.83038	<0.001	-1.01646	<0.001	-5.08612	<0.001	-0.28032	0.50025	0.286177	0.344196	-4.31752	<0.001	-3.54421	<0.001	Intermediate	F1	female
MSTRG.13685	-1.19924	0.0125961	-0.660513	0.189832	-1.54448	0.00456718	-1.79673	<0.001	1.07382	0.0411492	1.61254	0.00100675	2.5967	<0.001	2.34445	<0.001	2.27306	<0.001	4.14119	<0.001	Intermediate	F1	female
MSTRG.13687	4.29401	<0.001	4.66256	<0.001	2.43629	<0.001	2.27855	<0.001	-1.04544	0.0209093	-0.676892	0.153773	-1.47079	0.00624857	-1.62853	<0.001	-5.33945	<0.001	-3.90708	<0.001	Intermediate	F1	female
MSTRG.13693	2.31064	<0.001	1.86101	<0.001	3.22016	<0.001	3.37358	<0.001	-1.48517	<0.001	-1.93479	<0.001	-1.3864	<0.001	-1.23298	<0.001	-3.7958	<0.001	-4.60656	<0.001	Intermediate	F1	female
MSTRG.13694	3.27677	<0.001	4.64024	<0.001	2.76138	<0.001	3.29987	<0.001	-2.61764	<0.001	-1.25417	<0.001	-0.69447	0.0739916	-0.15598	0.665966	-5.8944	<0.001	-3.45585	<0.001	Intermediate	F1	female
MSTRG.13699	2.69825	<0.001	3.6221	<0.001	1.55557	<0.001	2.27894	<0.001	-1.85552	<0.001	-0.931666	<0.001	-1.16789	0.00253945	-0.444529	0.168148	-4.55376	<0.001	-2.72347	<0.001	Intermediate	F1	female
MSTRG.137	-0.629835	<0.001	-0.346463	0.0580072	-0.527001	0.0075459	-1.01363	<0.001	1.07847	<0.001	1.36184	<0.001	2.21229	<0.001	1.72566	<0.001	1.7083	<0.001	2.73929	<0.001	Intermediate	F1	female
MSTRG.13706	8.45083	<0.001	8.43595	<0.001	4.33299	<0.001	5.48129	<0.001	-1.29728	<0.001	-1.31217	<0.001	-1.9067	<0.001	-0.758397	0.00111984	-9.74811	<0.001	-6.23969	<0.001	Intermediate	F1	female
MSTRG.13713	2.65666	<0.001	3.2211	<0.001	1.64469	0.00393761	2.19121	<0.001	-1.34559	0.00188271	-0.781148	0.0914017	-2.30255	<0.001	-1.75603	<0.001	-4.00224	<0.001	-3.94724	<0.001	Intermediate	F1	female
MSTRG.13720	3.89241	<0.001	3.99844	<0.001	2.74454	<0.001	2.41995	<0.001	-1.26264	0.00156152	-1.15661	0.00384007	-0.48496	0.453234	-0.809555	0.101108	-5.15505	<0.001	-3.2295	<0.001	Intermediate	F1	female
MSTRG.13722	3.35614	0.00927836	3.30658	0.0111328	4.39817	<0.001	5.32682	<0.001	-2.1949	0.0118026	-2.24446	0.00857345	-0.33493	0.753574	0.59372	0.395201	-5.55104	<0.001	-4.7331	<0.001	Intermediate	F1	female
MSTRG.13725	1.37817	<0.001	1.65859	<0.001	2.39117	<0.001	1.938	<0.001	-1.03931	<0.001	-0.758878	0.00921476	-1.58247	<0.001	-2.03564	<0.001	-2.41747	<0.001	-3.97364	<0.001	Intermediate	F1	female
MSTRG.13726	4.69688	<0.001	5.12051	<0.001	3.00861	<0.001	3.36216	<0.001	-1.25048	<0.001	-0.826846	0.0127976	-1.61084	<0.001	-1.25729	<0.001	-5.94736	<0.001	-4.61946	<0.001	Intermediate	F1	female
MSTRG.13727	4.29749	<0.001	3.78245	<0.001	2.59058	<0.001	2.45952	<0.001	-0.580113	0.0304733	-1.09516	<0.001	-1.27443	<0.001	-1.40548	<0.001	-4.8776	<0.001	-3.86501	<0.001	Intermediate	F1	female
MSTRG.13729	3.74863	0.00189362	4.85457	<0.001	1.36264	0.289456	1.59438	0.148584	-1.82813	0.0182501	-0.722195	0.347401	-2.94333	0.00126001	-2.71159	<0.001	-5.57676	<0.001	-4.30597	<0.001	Intermediate	F1	female
MSTRG.13730	3.08611	0.0374871	6.20572	<0.001	0.799281	0.647767	2.42463	0.0299806	-3.1323	0.00346517	-0.0126887	0.99106	-2.8495	0.018195	-1.22415	0.182292	-6.21841	<0.001	-3.64878	<0.001	Intermediate	F1	female
MSTRG.13745	0.946769	<0.001	1.40274	<0.001	0.0787981	0.837089	0.392537	0.123971	-0.664293	0.00247262	-0.208322	0.410209	-0.193699	0.548979	0.12004	0.643455	-1.61106	<0.001	-0.272497	0.123541	Intermediate	F1	female
MSTRG.13755	-1.51151	<0.001	-1.85657	<0.001	-0.145489	0.813484	-2.31303	<0.001	1.34269	0.00611435	0.997631	0.0572384	5.31884	<0.001	3.15129	<0.001	2.8542	<0.001	5.46433	<0.001	Intermediate	F1	female
MSTRG.13763	3.81832	<0.001	3.66231	<0.001	3.62404	<0.001	2.95369	<0.001	-0.978837	<0.001	-1.13485	<0.001	-0.997985	0.00317164	-1.66833	<0.001	-4.79716	<0.001	-4.62203	<0.001	Intermediate	F1	female
MSTRG.13764	3.49727	<0.001	3.21089	<0.001	1.52941	0.00473818	0.943726	0.0946965	-0.647433	0.0305851	-0.93381	0.00169814	-0.710277	0.153064	-1.29596	0.00195528	-4.1447	<0.001	-2.23968	<0.001	Intermediate	F1	female
MSTRG.13769	1.47213	<0.001	2.02133	<0.001	0.568987	0.179912	0.383484	0.345212	-0.631536	0.0170458	-0.0823439	0.810534	-0.730454	0.0496495	-0.915958	0.00251813	-2.10367	<0.001	-1.29944	<0.001	Intermediate	F1	female
MSTRG.13771	3.44379	<0.001	4.59599	<0.001	2.57176	<0.001	3.01826	<0.001	-2.23772	<0.001	-1.08552	<0.001	-1.74136	<0.001	-1.29485	<0.001	-5.68151	<0.001	-4.31312	<0.001	Intermediate	F1	female
MSTRG.13801	-0.791352	<0.001	-0.204102	0.43605	-0.928483	<0.001	-0.321479	0.212379	0.587688	0.00510456	1.17494	<0.001	-0.154355	0.643241	0.45265	0.0376908	1.37904	<0.001	0.774128	<0.001	Intermediate	F1	female
MSTRG.13806	-1.01598	<0.001	-2.13667	<0.001	1.09255	0.396872	0.998803	0.42705	1.91894	<0.001	0.798248	0.00387767	-0.84729	0.42331	-0.941038	0.270993	2.93492	<0.001	-1.93984	0.00953142	Intermediate	F1	female
MSTRG.13822	3.8779	<0.001	4.15851	<0.001	2.47265	<0.001	2.75374	<0.001	-0.81054	0.0067775	-0.529927	0.0996663	-0.905822	0.0179306	-0.624737	0.048325	-4.68844	<0.001	-3.37848	<0.001	Intermediate	F1	female
MSTRG.13857	1.30803	<0.001	0.514873	<0.001	0.392723	0.0212826	0.635786	<0.001	-0.504183	<0.001	-1.29734	<0.001	-0.679527	<0.001	-0.436464	<0.001	-1.81221	<0.001	-1.07225	<0.001	Intermediate	F1	female
MSTRG.13871	4.75091	<0.001	5.24143	<0.001	3.61992	<0.001	4.36191	<0.001	-1.4694	<0.001	-0.978875	0.0194834	-0.838779	0.109941	-0.0967839	0.857098	-6.22031	<0.001	-4.4587	<0.001	Intermediate	F1	female
MSTRG.13875	1.68494	<0.001	1.76118	<0.001	2.3989	<0.001	1.9148	<0.001	-1.16091	<0.001	-1.08467	<0.001	-0.580946	0.0520025	-1.06504	<0.001	-2.84585	<0.001	-2.97984	<0.001	Intermediate	F1	female
MSTRG.13891	-1.26647	0.0070101	-0.138418	0.808229	-1.62732	<0.001	-1.42924	<0.001	2.06132	<0.001	3.18937	<0.001	3.72494	<0.001	3.92302	<0.001	3.32779	<0.001	5.35226	<0.001	Intermediate	F1	female
MSTRG.13905	0.256008	0.00394583	0.198486	0.0353258	0.712178	<0.001	0.453014	<0.001	-0.233154	0.00726638	-0.290677	<0.001	-0.456923	<0.001	-0.716087	<0.001	-0.489162	<0.001	-1.1691	<0.001	Intermediate	F1	female
MSTRG.13908	-2.50733	<0.001	-3.15065	<0.001	-1.34703	0.0182218	-3.36706	<0.001	3.61867	<0.001	2.97535	0.00157534	4.17113	<0.001	2.1511	0.0733587	6.126	<0.001	5.51815	<0.001	Intermediate	F1	female
MSTRG.13910	-0.782921	<0.001	-0.571405	<0.001	-0.372458	0.0255141	-0.446446	<0.001	0.77417	<0.001	0.985686	<0.001	1.20858	<0.001	1.13459	<0.001	1.55709	<0.001	1.58104	<0.001	Intermediate	F1	female
MSTRG.13915	0.546854	0.0499502	0.920375	<0.001	0.887965	<0.001	0.862792	<0.001	-1.1981	<0.001	-0.824582	<0.001	-0.875412	<0.001	-0.900586	<0.001	-1.74496	<0.001	-1.76338	<0.001	Intermediate	F1	female
MSTRG.13922	-2.18009	<0.001	-1.32683	<0.001	-1.83934	<0.001	-1.797	<0.001	1.54863	0.00169935	2.4019	<0.001	3.43467	<0.001	3.47701	<0.001	3.72872	<0.001	5.27401	<0.001	Intermediate	F1	female
MSTRG.13935	2.90916	<0.001	3.02738	<0.001	2.11484	<0.001	2.33191	<0.001	-0.678214	0.0368691	-0.559991	0.101006	-0.527609	0.299172	-0.310543	0.457566	-3.58737	<0.001	-2.64245	<0.001	Intermediate	F1	female
MSTRG.13942	5.78073	<0.001	4.40181	<0.001	4.67789	<0.001	4.63456	<0.001	-1.38799	0.00197102	-2.76692	<0.001	-1.01407	0.0486924	-1.05739	0.0106854	-7.16873	<0.001	-5.69196	<0.001	Intermediate	F1	female
MSTRG.13951	-0.607247	0.00735232	-1.61632	<0.001	-0.611945	0.0275063	-0.524342	0.0274419	0.791402	<0.001	-0.217671	0.41928	0.402948	0.156726	0.490551	0.0256952	1.39865	<0.001	1.01489	<0.001	Intermediate	F1	female
MSTRG.13952	0.430267	0.0109104	0.060868	0.800632	-0.0652124	0.815816	-0.424283	0.0151097	-0.564116	<0.001	-0.933514	<0.001	-0.206043	0.353149	-0.565114	<0.001	-0.994382	<0.001	-0.14083	0.285402	Intermediate	F1	female
MSTRG.13956	-2.46864	0.0295504	-1.34613	0.213841	0.243033	0.94484	2.16271	0.206716	3.3168	0.0198502	4.43932	<0.001	0.890851	0.757083	2.81053	0.051791	5.78545	<0.001	0.647818	0.68468	Intermediate	F1	female
MSTRG.13962	2.84371	<0.001	3.47749	<0.001	3.14718	<0.001	2.59619	<0.001	-0.938312	0.0163024	-0.304535	0.479817	-1.29975	0.00252662	-1.85074	<0.001	-3.78202	<0.001	-4.44693	<0.001	Intermediate	F1	female
MSTRG.13964	2.40488	<0.001	3.468	<0.001	2.31088	<0.001	2.69095	<0.001	-1.9498	<0.001	-0.886678	<0.001	-1.02528	<0.001	-0.64521	0.00135751	-4.35468	<0.001	-3.33616	<0.001	Intermediate	F1	female
MSTRG.13973	-2.55933	<0.001	-2.80544	<0.001	-0.643062	0.35385	-1.54684	0.0167472	2.8193	<0.001	2.57318	<0.001	4.89345	<0.001	3.98967	<0.001	5.37862	<0.001	5.53651	<0.001	Intermediate	F1	female
MSTRG.13984	4.47137	<0.001	5.25844	<0.001	2.76332	0.0316628	4.78696	<0.001	-1.78949	0.00250008	-1.00242	0.0607374	-1.53374	0.0588942	0.489902	0.372079	-6.26086	<0.001	-4.29706	<0.001	Intermediate	F1	female
MSTRG.13986	1.29116	0.0210249	1.17993	0.0407454	2.14962	<0.001	2.33916	<0.001	-1.00292	0.0363529	-1.11416	0.0198284	-0.183994	0.801814	0.00554349	0.991774	-2.29408	<0.001	-2.33361	<0.001	Intermediate	F1	female
MSTRG.13993	3.30586	<0.001	3.88228	<0.001	2.5635	<0.001	3.18901	<0.001	-1.08445	<0.001	-0.508029	0.1171	-0.573558	0.160357	0.0519481	0.892772	-4.39031	<0.001	-3.13706	<0.001	Intermediate	F1	female
MSTRG.13995	-3.06668	0.00145233	-0.654584	0.488118	0.234778	0.94484	-0.973019	0.712999	3.1176	0.0191075	5.5297	<0.001	0.882596	0.753179	-0.325201	0.887515	6.18429	<0.001	0.647818	0.676551	Intermediate	F1	female
MSTRG.14003	1.28906	<0.001	2.28037	<0.001	2.56634	<0.001	3.41833	<0.001	-1.45846	<0.001	-0.467147	0.251055	-1.24909	0.00465169	-0.397102	0.315136	-2.74752	<0.001	-3.81543	<0.001	Intermediate	F1	female
MSTRG.14004	0.208468	0.0167277	0.20332	0.0235758	0.075804	0.560598	0.136003	0.172134	-0.259296	0.001766	-0.264444	0.00161147	-0.348772	<0.001	-0.288573	<0.001	-0.467764	<0.001	-0.424576	<0.001	Intermediate	F1	female
MSTRG.14006	0.756511	0.0467017	1.4006	<0.001	1.20033	<0.001	0.655942	0.0197646	-1.51493	<0.001	-0.870849	0.00263705	-0.716468	0.0137358	-1.26085	<0.001	-2.27144	<0.001	-1.91679	<0.001	Intermediate	F1	female
MSTRG.14012	-0.85055	0.00562502	-0.948132	0.00213028	-2.22258	<0.001	-1.72987	<0.001	2.95828	<0.001	2.8607	<0.001	0.427275	0.504898	0.919991	0.0371417	3.80883	<0.001	2.64986	<0.001	Intermediate	F1	female
MSTRG.14013	-0.858601	0.0493638	-1.50901	<0.001	-1.70103	0.0517953	-1.70544	0.0233148	6.1862	<0.001	5.53579	<0.001	3.70224	0.00270482	3.69782	<0.001	7.0448	<0.001	5.40326	<0.001	Intermediate	F1	female
MSTRG.14020	0.918252	<0.001	1.30207	<0.001	2.05582	<0.001	1.85684	<0.001	-1.37307	<0.001	-0.989254	<0.001	-0.387323	0.0472501	-0.586302	<0.001	-2.29132	<0.001	-2.44314	<0.001	Intermediate	F1	female
MSTRG.14034	-0.215137	0.019153	-0.423693	<0.001	-0.0972101	0.465603	-0.326572	<0.001	0.543275	<0.001	0.33472	<0.001	0.464259	<0.001	0.234897	0.00848809	0.758412	<0.001	0.561469	<0.001	Intermediate	F1	female
MSTRG.14038	-1.52466	<0.001	-2.26293	<0.001	-2.46293	0.0925597	-1.00919	0.308133	4.44739	<0.001	3.70912	<0.001	1.88554	0.300305	3.33928	0.00428552	5.97205	<0.001	4.34847	<0.001	Intermediate	F1	female
MSTRG.14042	-1.63843	0.0310768	-1.36128	0.0628533	-2.49592	0.0217368	-3.28279	0.00327733	3.70676	0.00123512	3.98391	<0.001	2.89704	0.0447074	2.11016	0.145947	5.34519	<0.001	5.39296	<0.001	Intermediate	F1	female
MSTRG.14052	1.54268	0.00231548	2.5786	<0.001	3.84786	<0.001	3.09735	<0.001	-2.21347	<0.001	-1.17755	0.00103608	-1.66809	<0.001	-2.4186	<0.001	-3.75615	<0.001	-5.51595	<0.001	Intermediate	F1	female
MSTRG.14053	0.916382	<0.001	0.149878	0.683682	0.623915	0.069421	0.453583	0.140169	-0.96939	<0.001	-1.73589	<0.001	-1.17735	<0.001	-1.34768	<0.001	-1.88577	<0.001	-1.80126	<0.001	Intermediate	F1	female
MSTRG.14054	0.637902	0.0190994	-0.607531	0.0347491	0.644339	0.0581615	0.015403	0.992431	-0.546928	0.0392217	-1.79236	<0.001	-0.270509	0.467998	-0.899445	<0.001	-1.18483	<0.001	-0.914848	<0.001	Intermediate	F1	female
MSTRG.14064	6.40793	<0.001	7.34458	<0.001	2.3134	<0.001	2.27188	<0.001	-2.23446	<0.001	-1.29781	<0.001	-0.118117	0.778669	-0.159637	0.591926	-8.64239	<0.001	-2.43152	<0.001	Intermediate	F1	female
MSTRG.14065	3.81741	<0.001	4.84678	<0.001	2.3009	0.168453	1.94358	0.251738	-1.71067	0.00483054	-0.681297	0.247428	0.338403	0.858657	-0.018921	0.990532	-5.52808	<0.001	-1.9625	0.10323	Intermediate	F1	female
MSTRG.14073	1.4036	0.00282183	5.76246	<0.001	1.48006	<0.001	1.54008	<0.001	-3.86146	<0.001	0.497395	0.0313147	-1.01888	0.00573666	-0.958861	0.00169999	-5.26506	<0.001	-2.49894	<0.001	Intermediate	F1	female
MSTRG.14075	4.04837	<0.001	4.18578	<0.001	3.67119	<0.001	3.5839	<0.001	-1.30241	<0.001	-1.165	<0.001	-1.26073	<0.001	-1.34802	<0.001	-5.35078	<0.001	-4.93192	<0.001	Intermediate	F1	female
MSTRG.14082	-1.4134	<0.001	-2.52798	<0.001	-1.60243	<0.001	-3.79095	<0.001	3.14642	<0.001	2.03184	<0.001	4.70769	<0.001	2.51917	0.00153053	4.55982	<0.001	6.31012	<0.001	Intermediate	F1	female
MSTRG.14092	-1.33491	<0.001	-1.02953	0.00312593	-0.38947	0.426554	-0.621503	0.1112	1.37786	<0.001	1.68325	<0.001	2.74336	<0.001	2.51133	<0.001	2.71278	<0.001	3.13283	<0.001	Intermediate	F1	female
MSTRG.14108	-1.0808	0.0156971	-0.172677	0.743125	0.336774	0.678644	0.657802	0.285961	1.21094	0.0182507	2.11906	<0.001	-0.145059	0.861312	0.17597	0.771881	2.29174	<0.001	-0.481832	0.273278	Intermediate	F1	female
MSTRG.14134	-0.682488	0.0312585	-0.0669696	0.88343	0.514563	0.296057	0.254722	0.624183	2.41556	<0.001	3.03108	<0.001	-0.252504	0.626535	-0.512345	0.168642	3.09804	<0.001	-0.767067	0.00619018	Intermediate	F1	female
MSTRG.14138	-0.849519	0.0269893	-0.476659	0.269764	-0.819188	0.0981073	-1.35763	<0.001	3.2739	<0.001	3.64676	<0.001	4.70617	<0.001	4.16772	<0.001	4.12342	<0.001	5.52536	<0.001	Intermediate	F1	female
MSTRG.14140	0.250079	0.0339068	0.206526	0.10108	0.406494	0.00310469	0.216343	0.0943186	-0.268844	0.0171856	-0.312397	0.00597802	-0.472461	<0.001	-0.662612	<0.001	-0.518923	<0.001	-0.878955	<0.001	Intermediate	F1	female
MSTRG.14151	-0.273209	0.0398246	-0.343642	0.00980767	-0.222852	0.198788	-0.276285	0.0499782	0.376073	0.00297028	0.30564	0.0201991	0.389775	0.0111114	0.336342	0.00762082	0.649282	<0.001	0.612627	<0.001	Intermediate	F1	female
MSTRG.14177	2.20301	<0.001	2.58732	<0.001	1.68914	0.00551895	2.2965	<0.001	-1.38277	0.00281925	-0.998462	0.0395358	-2.14251	<0.001	-1.53515	<0.001	-3.58579	<0.001	-3.83165	<0.001	Intermediate	F1	female
MSTRG.14192	-0.457023	<0.001	-0.711119	<0.001	-0.469032	0.00406346	-0.635715	<0.001	1.44421	<0.001	1.19012	<0.001	1.2978	<0.001	1.13112	<0.001	1.90123	<0.001	1.76683	<0.001	Intermediate	F1	female
MSTRG.14203	-0.321254	<0.001	-0.32589	<0.001	-0.155686	0.161878	-0.200198	0.025002	0.170517	0.0437949	0.165881	0.0584472	0.214365	0.0342246	0.169853	0.0403986	0.491771	<0.001	0.370051	<0.001	Intermediate	F1	female
MSTRG.14211	3.71671	<0.001	2.41581	0.00540839	-1.67998	0.505474	-0.486835	0.866394	-1.08866	0.0366828	-2.38956	<0.001	-1.51836	0.534631	-0.325212	0.885532	-4.80537	<0.001	0.161623	0.919413	Intermediate	F1	female
MSTRG.14215	-1.41464	0.0294097	-1.34609	0.0400689	-1.67997	0.512483	1.96879	0.17981	1.51009	0.0389466	1.57864	0.0315205	-1.97839	0.399936	1.67037	0.192666	2.92473	<0.001	-0.298423	0.84978	Intermediate	F1	female
MSTRG.14223	-5.19842	<0.001	2.41934	<0.001	-8.00199	<0.001	-3.21671	<0.001	1.51426	0.0308238	9.13202	<0.001	0.0424386	0.974326	4.82772	<0.001	6.71268	<0.001	8.04443	<0.001	Intermediate	F1	female
MSTRG.14232	-1.55022	0.0170449	-1.56277	0.0154449	0.622128	0.740288	-2.17065	0.260034	4.05079	<0.001	4.03824	<0.001	2.46757	0.118416	-0.325203	0.885532	5.60101	<0.001	1.84545	0.128272	Intermediate	F1	female
MSTRG.14256	-1.76328	0.00606439	-3.87457	<0.001	0.34606	0.816186	-0.0314468	1	1.99711	0.0123255	-0.114177	0.937458	1.32844	0.320729	0.950937	0.434628	3.76039	<0.001	0.982383	0.30429	Intermediate	F1	female
MSTRG.14286	0.269677	0.00413384	0.327701	<0.001	0.0533778	0.727808	0.184739	0.0773077	-0.230851	0.0125089	-0.172828	0.0782713	-0.280728	0.0119969	-0.149367	0.116303	-0.500529	<0.001	-0.334106	<0.001	Intermediate	F1	female
MSTRG.14291	8.15821	<0.001	8.88553	<0.001	4.16128	<0.001	4.80005	<0.001	-1.65898	<0.001	-0.931654	0.0130371	-1.85919	<0.001	-1.22041	<0.001	-9.81718	<0.001	-6.02046	<0.001	Intermediate	F1	female
MSTRG.1430	3.58125	0.00268434	7.95418	<0.001	1.8402	0.065466	2.40813	0.0034328	-4.97833	<0.001	-0.605411	0.189214	-1.13735	0.151133	-0.569413	0.365681	-8.55959	<0.001	-2.97755	<0.001	Intermediate	F1	female
MSTRG.14311	-1.94201	<0.001	-1.10643	0.0306414	1.23774	0.555714	0.876556	0.706571	1.85786	<0.001	2.69344	<0.001	-0.507417	0.805966	-0.868606	0.591832	3.79987	<0.001	-1.74516	0.13895	Intermediate	F1	female
MSTRG.14336	-0.844167	<0.001	-0.485104	0.042265	-0.200183	0.532647	-0.187969	0.51156	0.531199	0.0340066	0.890262	<0.001	1.95048	<0.001	1.96269	<0.001	1.37537	<0.001	2.15066	<0.001	Intermediate	F1	female
MSTRG.14345	-1.60417	0.0345056	-1.60711	0.0353919	0.346078	0.819615	-2.6951	0.123029	3.47174	0.00228376	3.4688	0.00248528	3.19687	0.0203707	0.155695	0.942141	5.0759	<0.001	2.85079	0.00797882	Intermediate	F1	female
MSTRG.14350	1.90211	0.0494514	2.33958	0.011552	1.34788	0.176546	2.31288	0.00212645	-1.98206	0.00946616	-1.54459	0.0383628	-1.11526	0.219072	-0.150256	0.864284	-3.88417	<0.001	-2.46313	<0.001	Intermediate	F1	female
MSTRG.14358	-1.2219	<0.001	-0.917178	<0.001	-1.08672	<0.001	-1.0049	<0.001	0.709329	0.00492087	1.01405	<0.001	0.95597	<0.001	1.03779	<0.001	1.93123	<0.001	2.04269	<0.001	Intermediate	F1	female
MSTRG.14359	-2.16985	0.0146714	-2.68524	0.00449552	-0.13146	0.909428	-1.6718	0.024991	3.60176	0.00368622	3.08637	0.0199652	6.06461	<0.001	4.52427	<0.001	5.77161	<0.001	6.19607	<0.001	Intermediate	F1	female
MSTRG.14430	1.42788	0.00922265	2.38093	<0.001	0.985893	0.37691	1.82007	0.0241663	-1.4948	<0.001	-0.541751	0.204151	-1.29078	0.125627	-0.456603	0.479565	-2.92269	<0.001	-2.27667	<0.001	Intermediate	F1	female
MSTRG.14443	4.45676	<0.001	3.89784	<0.001	3.09224	<0.001	2.8813	<0.001	-1.39548	0.00186452	-1.9544	<0.001	-1.13165	0.0136139	-1.34259	<0.001	-5.85224	<0.001	-4.22389	<0.001	Intermediate	F1	female
MSTRG.14445	3.32895	<0.001	3.7644	<0.001	5.70066	<0.001	5.34255	<0.001	-2.0354	<0.001	-1.59996	<0.001	-1.95654	<0.001	-2.31464	<0.001	-5.36436	<0.001	-7.65719	<0.001	Intermediate	F1	female
MSTRG.14453	-3.46512	<0.001	-3.78126	<0.001	-2.30175	<0.001	-2.86982	<0.001	3.48902	<0.001	3.17288	<0.001	4.44864	<0.001	3.88056	<0.001	6.95414	<0.001	6.75039	<0.001	Intermediate	F1	female
MSTRG.14456	7.51272	<0.001	7.61123	<0.001	5.53296	<0.001	4.73466	<0.001	-0.994181	0.0487976	-0.89567	0.086398	-1.20383	0.0481929	-2.00212	<0.001	-8.5069	<0.001	-6.73678	<0.001	Intermediate	F1	female
MSTRG.14462	-1.25669	0.00347878	-0.421141	0.372575	-0.231506	0.903208	-0.581986	0.73307	1.32455	0.00599392	2.1601	<0.001	-0.380831	0.825688	-0.731311	0.578735	2.58124	<0.001	-0.149325	0.877664	Intermediate	F1	female
MSTRG.14469	-0.725808	0.00205918	-0.377268	0.154818	-0.412894	0.196372	-0.120285	0.730575	1.62597	<0.001	1.97451	<0.001	3.37267	<0.001	3.66528	<0.001	2.35178	<0.001	3.78556	<0.001	Intermediate	F1	female
MSTRG.14474	2.58135	<0.001	2.20593	<0.001	1.85096	<0.001	1.98313	<0.001	-0.486089	0.00206137	-0.861504	<0.001	-0.784281	<0.001	-0.652113	<0.001	-3.06744	<0.001	-2.63524	<0.001	Intermediate	F1	female
MSTRG.14476	-0.824947	<0.001	-0.903301	<0.001	-0.468841	0.0468196	-0.883203	<0.001	0.776941	<0.001	0.698587	<0.001	1.14394	<0.001	0.72958	<0.001	1.60189	<0.001	1.61278	<0.001	Intermediate	F1	female
MSTRG.14482	-2.4709	<0.001	-2.43547	<0.001	-0.51003	0.454535	-1.51637	0.0116799	1.51577	0.0201668	1.5512	0.0165224	4.38553	<0.001	3.3792	0.00126977	3.98667	<0.001	4.89556	<0.001	Intermediate	F1	female
MSTRG.14489	0.496205	0.0426064	0.788518	<0.001	-0.324235	0.243137	-0.00662066	1	-0.533722	0.0180064	-0.241409	0.317617	-0.393469	0.126244	-0.0758554	0.757242	-1.02993	<0.001	-0.0692348	0.697556	Intermediate	F1	female
MSTRG.14535	1.85858	<0.001	2.00326	<0.001	2.08192	<0.001	2.28287	<0.001	-1.33106	<0.001	-1.18638	<0.001	-0.537346	0.252938	-0.336402	0.383099	-3.18964	<0.001	-2.61927	<0.001	Intermediate	F1	female
MSTRG.14538	4.94636	<0.001	7.32213	<0.001	-0.723473	0.806016	2.67673	0.0583195	-2.15819	<0.001	0.217583	0.732778	-4.4881	0.0142224	-1.08789	0.27588	-7.10455	<0.001	-3.76463	<0.001	Intermediate	F1	female
MSTRG.14539	-0.535139	<0.001	-0.795875	<0.001	-0.0908671	0.702806	0.093667	0.657516	0.464955	0.00289287	0.20422	0.24679	0.97361	<0.001	1.15814	<0.001	1.00009	<0.001	1.06448	<0.001	Intermediate	F1	female
MSTRG.14546	1.55328	<0.001	1.55071	<0.001	-0.176037	0.810869	-0.828038	0.132115	-2.05228	<0.001	-2.05486	<0.001	0.734624	0.221527	0.0826227	0.895548	-3.60557	<0.001	0.910661	0.0159709	Intermediate	F1	female
MSTRG.1457	0.865284	0.00237178	0.743601	0.0110118	0.619496	0.0174555	0.72891	<0.001	-0.871623	<0.001	-0.993306	<0.001	-0.890222	<0.001	-0.780807	<0.001	-1.73691	<0.001	-1.50972	<0.001	Intermediate	F1	female
MSTRG.14571	4.47592	<0.001	4.60788	<0.001	3.74638	<0.001	4.71721	<0.001	-1.36481	0.00144098	-1.23285	0.00341637	-0.743507	0.154292	0.22732	0.613761	-5.84073	<0.001	-4.48989	<0.001	Intermediate	F1	female
MSTRG.14578	3.71642	<0.001	4.31943	<0.001	3.18972	<0.001	3.16709	<0.001	-1.92801	<0.001	-1.325	<0.001	-0.714903	0.105066	-0.737532	0.0375527	-5.64443	<0.001	-3.90462	<0.001	Intermediate	F1	female
MSTRG.14581	4.85577	<0.001	4.21853	<0.001	3.71036	<0.001	4.05861	<0.001	-1.2794	0.0197712	-1.91664	0.00107903	-1.28688	0.0168164	-0.938623	0.030961	-6.13517	<0.001	-4.99724	<0.001	Intermediate	F1	female
MSTRG.14582	-0.738516	<0.001	-0.765743	<0.001	-0.47027	0.00284552	-0.652125	<0.001	1.14992	<0.001	1.12269	<0.001	1.45942	<0.001	1.27756	<0.001	1.88843	<0.001	1.92969	<0.001	Intermediate	F1	female
MSTRG.14584	3.78077	0.00204117	5.66009	<0.001	4.5573	<0.001	5.17077	<0.001	-1.68062	0.0403337	0.198702	0.814977	-1.43519	0.0732636	-0.821722	0.205556	-5.46139	<0.001	-5.9925	<0.001	Intermediate	F1	female
MSTRG.14585	4.86438	<0.001	5.40944	<0.001	5.08984	<0.001	5.85459	<0.001	-1.4788	<0.001	-0.933742	0.00202631	-1.17482	<0.001	-0.410073	0.163819	-6.34318	<0.001	-6.26467	<0.001	Intermediate	F1	female
MSTRG.14586	-0.430849	<0.001	-0.519329	<0.001	0.196923	0.255326	0.205296	0.159813	0.272134	0.0358599	0.183654	0.191691	0.357138	0.0181193	0.365511	0.00266385	0.702983	<0.001	0.160215	0.105403	Intermediate	F1	female
MSTRG.14587	4.85539	<0.001	4.69876	<0.001	3.19228	<0.001	2.87987	<0.001	-0.604278	0.029072	-0.760909	0.00584832	-0.787328	0.0426084	-1.09974	<0.001	-5.45967	<0.001	-3.9796	<0.001	Intermediate	F1	female
MSTRG.14588	4.34773	<0.001	4.90536	<0.001	2.0512	<0.001	2.13023	<0.001	-1.3618	<0.001	-0.804173	0.0323318	-0.240119	0.695334	-0.161093	0.735888	-5.70954	<0.001	-2.29132	<0.001	Intermediate	F1	female
MSTRG.14589	-0.558581	0.00790967	-0.626244	0.00320234	-1.03222	<0.001	-0.866904	<0.001	1.48348	<0.001	1.41582	<0.001	0.893093	<0.001	1.05841	<0.001	2.04206	<0.001	1.92532	<0.001	Intermediate	F1	female
MSTRG.14595	4.99481	<0.001	5.70645	<0.001	3.86232	<0.001	4.04887	<0.001	-1.98037	<0.001	-1.26873	0.00145795	-0.795113	0.110574	-0.608558	0.132601	-6.97518	<0.001	-4.65743	<0.001	Intermediate	F1	female
MSTRG.14598	3.35017	<0.001	3.49555	<0.001	4.76146	<0.001	3.37532	<0.001	-1.65884	<0.001	-1.51347	<0.001	-1.8812	<0.001	-3.26734	<0.001	-5.00901	<0.001	-6.64266	<0.001	Intermediate	F1	female
MSTRG.14606	-1.56222	<0.001	-1.84408	<0.001	-3.30881	<0.001	-1.76074	<0.001	3.88174	<0.001	3.59988	<0.001	0.691983	0.43637	2.24005	<0.001	5.44396	<0.001	4.00079	<0.001	Intermediate	F1	female
MSTRG.14608	-0.781973	0.0409152	-1.12926	0.00314412	-3.77247	<0.001	-1.19843	0.00385273	4.2475	<0.001	3.90022	<0.001	-1.17646	0.232626	1.39757	0.00467597	5.02947	<0.001	2.59601	<0.001	Intermediate	F1	female
MSTRG.14634	2.76983	<0.001	4.9627	<0.001	2.01131	0.00233682	1.6489	0.011331	-1.77278	<0.001	0.420098	0.170666	-1.27927	0.0101987	-1.64168	<0.001	-4.5426	<0.001	-3.29058	<0.001	Intermediate	F1	female
MSTRG.14635	3.62643	<0.001	3.6392	<0.001	1.7591	<0.001	2.86723	<0.001	-1.43058	<0.001	-1.41781	<0.001	-1.65985	<0.001	-0.551722	0.125769	-5.05701	<0.001	-3.41895	<0.001	Intermediate	F1	female
MSTRG.14640	2.00294	<0.001	2.16032	<0.001	2.70992	<0.001	2.51725	<0.001	-0.736029	0.00254094	-0.578655	0.0218795	-0.277156	0.418365	-0.469825	0.0583652	-2.73897	<0.001	-2.98707	<0.001	Intermediate	F1	female
MSTRG.1465	-1.659	<0.001	-0.232611	0.653325	-0.82595	0.653944	-0.178707	0.925763	1.43434	0.00922053	2.86073	<0.001	0.464417	0.837634	1.11166	0.418644	3.09334	<0.001	1.29037	0.22685	Intermediate	F1	female
MSTRG.14662	-1.23153	<0.001	-1.24838	<0.001	-2.68886	<0.001	-1.35212	<0.001	2.07517	<0.001	2.05832	<0.001	-1.09805	0.0283618	0.238688	0.575344	3.3067	<0.001	1.59081	<0.001	Intermediate	F1	female
MSTRG.14663	-4.10721	<0.001	-7.53547	<0.001	2.65075	<0.001	-5.08456	<0.001	3.74168	<0.001	0.313421	0.879676	6.9292	<0.001	-0.806103	0.683918	7.84889	<0.001	4.27845	<0.001	Intermediate	F1	female
MSTRG.14677	-0.168661	0.0371782	-0.0438032	0.667011	-0.515625	<0.001	-0.170907	0.0421426	0.178544	0.0248401	0.303401	<0.001	0.136925	0.189932	0.481643	<0.001	0.347204	<0.001	0.65255	<0.001	Intermediate	F1	female
MSTRG.14678	-0.61715	0.0269937	-0.122959	0.732047	-0.713717	0.0423743	-1.03248	<0.001	0.888942	0.00152873	1.38313	<0.001	2.81556	<0.001	2.4968	<0.001	1.50609	<0.001	3.52928	<0.001	Intermediate	F1	female
MSTRG.1469	-0.735139	<0.001	-0.0107016	0.962883	-0.264857	0.133266	-0.457456	<0.001	0.410453	0.00540839	1.13489	<0.001	0.0515898	0.819446	-0.141009	0.336317	1.14559	<0.001	0.316446	0.0021438	Intermediate	F1	female
MSTRG.14716	-1.62554	0.0459869	-2.27393	0.00924512	-3.35442	0.0941957	-1.7055	0.152863	3.69866	0.00169909	3.05027	0.0160148	-0.073631	0.980116	1.57529	0.271536	5.3242	<0.001	3.28079	0.00119563	Intermediate	F1	female
MSTRG.14727	0.905196	<0.001	0.342678	0.0958115	-0.911448	<0.001	-0.409661	0.0613475	-0.514251	0.00402406	-1.07677	<0.001	-0.147377	0.633902	0.354409	0.0844092	-1.41945	<0.001	0.764071	<0.001	Intermediate	F1	female
MSTRG.14740	-1.26984	<0.001	-1.04709	<0.001	-0.423061	0.321231	-0.86568	0.00632323	0.923099	0.00165595	1.14585	<0.001	2.76053	<0.001	2.31791	<0.001	2.19294	<0.001	3.18359	<0.001	Intermediate	F1	female
MSTRG.14752	-1.23234	0.0238958	-1.18283	0.0270729	0.361663	0.53872	-0.167419	0.792257	1.8592	0.00740091	1.90871	0.00539544	7.19342	<0.001	6.66434	<0.001	3.09153	<0.001	6.83176	<0.001	Intermediate	F1	female
MSTRG.14754	-0.971985	0.00437797	-1.13543	<0.001	-0.587743	0.198404	-1.01184	0.00596076	3.5803	<0.001	3.41685	<0.001	6.36876	<0.001	5.94466	<0.001	4.55228	<0.001	6.9565	<0.001	Intermediate	F1	female
MSTRG.14756	-1.01806	<0.001	-0.24889	0.462799	-1.71257	0.00108581	-1.82722	<0.001	2.53479	<0.001	3.30396	<0.001	2.55997	0.00237694	2.44531	0.00155288	3.55285	<0.001	4.27254	<0.001	Intermediate	F1	female
MSTRG.14768	-1.66544	0.00182333	-1.80793	<0.001	-2.40321	0.00130981	-2.2996	<0.001	2.1406	<0.001	1.99811	<0.001	1.57173	0.0882123	1.67534	0.0280865	3.80604	<0.001	3.97494	<0.001	Intermediate	F1	female
MSTRG.14794	-0.506306	0.0010276	-0.757927	<0.001	0.155371	0.430338	-0.426008	0.00473625	0.404947	0.01276	0.153325	0.415989	0.487275	0.00285008	-0.0941043	0.578678	0.911253	<0.001	0.331904	0.00286	Intermediate	F1	female
MSTRG.14799	-2.3115	0.00364585	-2.21793	0.00337987	-1.07326	0.333413	-2.02994	0.0644413	2.38475	0.0480943	2.47832	0.0398867	3.48621	0.00816265	2.52953	0.0585716	4.69626	<0.001	4.55947	<0.001	Intermediate	F1	female
MSTRG.14803	-0.837185	<0.001	-0.5404	0.00174915	-1.17227	<0.001	-0.762298	0.00174573	0.529267	0.00307029	0.826052	<0.001	1.12539	0.00125679	1.53537	<0.001	1.36645	<0.001	2.29766	<0.001	Intermediate	F1	female
MSTRG.14808	-0.341	<0.001	-0.348904	<0.001	-0.228598	0.0816445	-0.170312	0.145635	0.336886	<0.001	0.328983	0.00108957	0.280355	0.0221384	0.33864	<0.001	0.677886	<0.001	0.508952	<0.001	Intermediate	F1	female
MSTRG.14828	-1.32408	<0.001	-0.589887	0.0805545	-1.2906	<0.001	-1.12824	<0.001	0.85832	0.018436	1.59252	<0.001	2.02879	<0.001	2.19114	<0.001	2.1824	<0.001	3.31938	<0.001	Intermediate	F1	female
MSTRG.14836	-1.88051	0.0273523	-0.0838384	0.934967	-1.5778	0.0406679	-1.33398	0.0418603	2.86588	0.0195574	4.66255	<0.001	5.51827	<0.001	5.7621	<0.001	4.74638	<0.001	7.09607	<0.001	Intermediate	F1	female
MSTRG.14844	-0.230165	0.00393285	-0.139806	0.111192	-0.318034	<0.001	-0.277011	<0.001	0.582273	<0.001	0.672633	<0.001	0.585816	<0.001	0.62684	<0.001	0.812439	<0.001	0.903851	<0.001	Intermediate	F1	female
MSTRG.14848	0.76371	<0.001	0.864864	<0.001	0.787334	<0.001	1.00344	<0.001	-0.682764	<0.001	-0.58161	<0.001	-0.863598	<0.001	-0.647491	<0.001	-1.44647	<0.001	-1.65093	<0.001	Intermediate	F1	female
MSTRG.14850	1.5059	<0.001	2.24042	<0.001	0.987748	0.188489	0.704152	0.34181	-1.09034	0.00827452	-0.355817	0.438658	0.110477	0.8941	-0.173119	0.806347	-2.59624	<0.001	-0.877271	0.0701896	Intermediate	F1	female
MSTRG.14858	1.32119	<0.001	1.58299	<0.001	1.94448	<0.001	1.99909	<0.001	-1.60895	<0.001	-1.34715	<0.001	-1.20252	<0.001	-1.14791	<0.001	-2.93014	<0.001	-3.147	<0.001	Intermediate	F1	female
MSTRG.14870	1.67077	0.00623036	1.46327	0.0218768	4.36791	<0.001	5.91865	<0.001	-1.75438	0.00103939	-1.96189	<0.001	-0.675603	0.339328	0.875137	0.0882562	-3.42516	<0.001	-5.04351	<0.001	Intermediate	F1	female
MSTRG.14872	4.22557	<0.001	4.24482	<0.001	3.40876	<0.001	3.90527	<0.001	-1.71815	<0.001	-1.69889	<0.001	-1.87449	<0.001	-1.37798	<0.001	-5.94371	<0.001	-5.28324	<0.001	Intermediate	F1	female
MSTRG.14901	-1.21453	0.0175699	-1.11156	0.0294127	0.450947	0.506981	0.323089	0.62317	1.20121	0.0364377	1.30417	0.0216743	0.147532	0.851743	0.0196733	0.973356	2.41574	<0.001	-0.303415	0.445347	Intermediate	F1	female
MSTRG.14914	3.4622	<0.001	4.44918	<0.001	3.66512	<0.001	3.62625	<0.001	-1.38084	<0.001	-0.393867	0.326332	-0.907202	0.0633551	-0.946074	0.016523	-4.84304	<0.001	-4.57233	<0.001	Intermediate	F1	female
MSTRG.14915	1.6561	<0.001	2.75836	<0.001	2.21285	<0.001	1.60671	0.00555253	-1.08097	0.00411464	0.0212875	0.967897	0.142541	0.847039	-0.463601	0.354631	-2.73707	<0.001	-2.07031	<0.001	Intermediate	F1	female
MSTRG.1492	0.580776	<0.001	0.176992	0.171135	-0.239169	0.117312	-0.190363	0.158918	-0.263801	0.0182345	-0.667585	<0.001	0.172047	0.26583	0.220853	0.0611384	-0.844576	<0.001	0.411216	<0.001	Intermediate	F1	female
MSTRG.14936	-1.05219	0.0430345	-1.01974	0.0608109	-0.890222	0.19277	-1.38608	0.00927069	3.73131	<0.001	3.76376	<0.001	4.57244	<0.001	4.07658	<0.001	4.7835	<0.001	5.46266	<0.001	Intermediate	F1	female
MSTRG.14977	0.563211	0.00272738	0.744361	<0.001	2.78222	<0.001	3.15437	<0.001	-0.660961	<0.001	-0.479811	0.0103749	-1.2678	<0.001	-0.895648	<0.001	-1.22417	<0.001	-4.05002	<0.001	Intermediate	F1	female
MSTRG.14980	-0.347206	0.0159923	-0.169576	0.309853	-0.214101	0.282184	-0.336609	0.0298978	0.387707	0.00523251	0.565337	<0.001	0.484926	0.00422673	0.362418	0.0100636	0.734913	<0.001	0.699027	<0.001	Intermediate	F1	female
MSTRG.14982	-2.34599	<0.001	-4.50239	<0.001	-1.17686	0.00777652	-1.96568	<0.001	2.79473	<0.001	0.638329	0.322615	7.79797	<0.001	7.00914	<0.001	5.14072	<0.001	8.97482	<0.001	Intermediate	F1	female
MSTRG.14994	-0.261313	0.0443326	-0.508152	<0.001	-0.0444674	0.837121	-0.324406	0.015571	0.539071	<0.001	0.292232	0.0225271	0.171822	0.308751	-0.108117	0.432213	0.800384	<0.001	0.216289	0.0260472	Intermediate	F1	female
MSTRG.15007	-2.00503	<0.001	-0.965138	0.0485523	-2.21264	<0.001	-1.89766	<0.001	2.93307	<0.001	3.97296	<0.001	3.7451	<0.001	4.06007	<0.001	4.9381	<0.001	5.95774	<0.001	Intermediate	F1	female
MSTRG.15023	3.35957	<0.001	2.14625	0.0164434	3.52045	0.0065904	4.35025	<0.001	-1.29958	0.0116146	-2.51289	<0.001	-1.00078	0.297802	-0.170972	0.835153	-4.65914	<0.001	-4.52123	<0.001	Intermediate	F1	female
MSTRG.15027	4.44998	<0.001	4.20948	<0.001	3.40313	<0.001	3.35256	<0.001	-1.52757	0.00176501	-1.76807	<0.001	-1.2559	0.0349786	-1.30647	0.00619748	-5.97755	<0.001	-4.65903	<0.001	Intermediate	F1	female
MSTRG.15034	-0.893285	0.00672044	-0.744963	0.0236883	-0.455491	0.32206	-0.0928504	0.866904	0.787378	0.0278435	0.9357	0.00699727	1.28454	0.00350761	1.64718	<0.001	1.68066	<0.001	1.74003	<0.001	Intermediate	F1	female
MSTRG.15038	3.35858	0.00776331	3.80372	0.00145082	4.77391	<0.001	4.89286	<0.001	-2.09483	0.0123447	-1.64969	0.0299964	-1.42264	0.034944	-1.30369	0.0166119	-5.45341	<0.001	-6.19655	<0.001	Intermediate	F1	female
MSTRG.15043	1.73589	<0.001	1.07936	0.0170403	-0.510743	0.252222	-1.01337	0.0057356	-0.859293	0.0124192	-1.51582	<0.001	3.49731	<0.001	2.99468	<0.001	-2.59518	<0.001	4.00806	<0.001	Intermediate	F1	female
MSTRG.15063	5.91186	<0.001	6.34283	<0.001	4.90256	<0.001	5.00206	<0.001	-2.00199	<0.001	-1.57103	<0.001	-1.32599	0.00790918	-1.22649	0.00249664	-7.91386	<0.001	-6.22855	<0.001	Intermediate	F1	female
MSTRG.15065	0.539685	<0.001	-0.116371	0.590866	-0.320677	0.141675	0.137809	0.529872	-0.474856	0.00309456	-1.13091	<0.001	0.120932	0.620649	0.579418	<0.001	-1.01454	<0.001	0.441609	<0.001	Intermediate	F1	female
MSTRG.15087	-1.00026	0.0101697	-0.806682	0.0464733	-0.766031	0.116263	-0.961923	0.0153487	2.61967	<0.001	2.81325	<0.001	5.29787	<0.001	5.10198	<0.001	3.61993	<0.001	6.0639	<0.001	Intermediate	F1	female
MSTRG.15089	-2.01469	<0.001	-1.15612	0.0435612	-0.64404	0.357565	-2.02281	<0.001	1.9276	0.0130161	2.78617	<0.001	4.37016	<0.001	2.99139	<0.001	3.94229	<0.001	5.0142	<0.001	Intermediate	F1	female
MSTRG.15092	-1.4847	0.00449457	-1.51902	0.0033228	-0.624353	0.317891	-1.31817	0.00826325	2.99215	<0.001	2.95782	<0.001	6.6723	<0.001	5.97848	<0.001	4.47685	<0.001	7.29665	<0.001	Intermediate	F1	female
MSTRG.151	-1.27969	0.00624246	-0.288894	0.545426	-1.23716	0.0255301	-0.600326	0.208733	3.48073	<0.001	4.47153	<0.001	3.62357	<0.001	4.2604	<0.001	4.76042	<0.001	4.86073	<0.001	Intermediate	F1	female
MSTRG.15100	-2.04032	<0.001	-1.7096	0.00176436	-0.344208	0.583482	-0.729655	0.124095	1.63948	0.0338769	1.97019	0.00734905	4.10173	<0.001	3.71628	<0.001	3.6798	<0.001	4.44593	<0.001	Intermediate	F1	female
MSTRG.15102	0.920733	<0.001	1.03724	<0.001	0.949	<0.001	0.896048	<0.001	-0.537226	<0.001	-0.420722	<0.001	-0.350365	0.0021214	-0.403317	<0.001	-1.45796	<0.001	-1.29936	<0.001	Intermediate	F1	female
MSTRG.15109	-1.46054	<0.001	-1.87635	<0.001	-1.05475	0.0911405	-1.51009	0.00748778	2.96308	<0.001	2.54727	<0.001	3.92588	<0.001	3.47054	<0.001	4.42362	<0.001	4.98063	<0.001	Intermediate	F1	female
MSTRG.15110	3.12743	<0.001	3.98842	<0.001	2.21393	0.0661594	1.25986	0.365128	-1.67735	0.00491044	-0.816361	0.173836	-2.02505	0.0160663	-2.97913	<0.001	-4.80478	<0.001	-4.23899	<0.001	Intermediate	F1	female
MSTRG.15127	-0.834376	0.0162141	-0.739926	0.0420636	-0.74048	0.0959008	-0.759529	0.0406198	2.83191	<0.001	2.92636	<0.001	4.37157	<0.001	4.35252	<0.001	3.66629	<0.001	5.11205	<0.001	Intermediate	F1	female
MSTRG.15128	-0.953007	<0.001	-0.825525	<0.001	-0.579787	0.0466934	-0.633421	0.0105576	0.69934	0.00173633	0.826822	<0.001	-0.335016	0.279486	-0.38865	0.112693	1.65235	<0.001	0.244771	0.179764	Intermediate	F1	female
MSTRG.15152	5.41698	<0.001	6.06603	<0.001	2.15953	0.0987103	1.78443	0.174543	-1.2167	0.0327852	-0.567656	0.33838	-0.98081	0.332311	-1.3559	0.106739	-6.63368	<0.001	-3.14034	<0.001	Intermediate	F1	female
MSTRG.15155	0.936366	0.0075944	2.54988	<0.001	1.41205	0.00891178	2.23664	<0.001	-0.849376	0.0118672	0.764134	0.0255018	-0.787998	0.120653	0.0365906	0.939716	-1.78574	<0.001	-2.20005	<0.001	Intermediate	F1	female
MSTRG.15174	-0.870962	0.0289536	-0.667528	0.10003	-0.747132	0.076635	-0.954059	0.00622556	1.10105	0.0112365	1.30448	0.00178449	1.22056	0.00319478	1.01363	0.00450687	1.97201	<0.001	1.96769	<0.001	Intermediate	F1	female
MSTRG.15177	-0.21943	0.0049295	-0.328026	<0.001	-0.171604	0.0903889	-0.251011	0.00172794	0.258647	<0.001	0.150051	0.065703	0.407004	<0.001	0.327597	<0.001	0.478077	<0.001	0.578608	<0.001	Intermediate	F1	female
MSTRG.15189	-2.26824	<0.001	-3.23776	<0.001	-0.766382	0.268829	-1.56706	0.0115829	2.14705	0.00325481	1.17753	0.178363	5.12618	<0.001	4.3255	<0.001	4.41529	<0.001	5.89256	<0.001	Intermediate	F1	female
MSTRG.15190	3.36273	0.00627522	5.76053	<0.001	6.33234	<0.001	7.00941	<0.001	-2.85502	<0.001	-0.457217	0.436859	0.101116	0.897467	0.778183	0.120814	-6.21774	<0.001	-6.23123	<0.001	Intermediate	F1	female
MSTRG.15193	0.731351	<0.001	0.934647	<0.001	0.479816	0.0464472	0.0508699	0.880043	-0.653832	<0.001	-0.450536	0.013955	-0.0916234	0.758349	-0.520569	0.00599122	-1.38518	<0.001	-0.571439	<0.001	Intermediate	F1	female
MSTRG.15209	-0.743061	0.024389	-0.380081	0.296073	-1.16012	0.0774307	-0.840341	0.136394	1.98029	<0.001	2.34327	<0.001	0.762704	0.346568	1.08248	0.0780685	2.72335	<0.001	1.92282	<0.001	Intermediate	F1	female
MSTRG.15217	3.11861	<0.001	4.40059	<0.001	1.81184	0.0535975	2.80285	<0.001	-1.26823	0.00216609	0.0137517	0.978223	-1.13976	0.112166	-0.148753	0.810923	-4.38684	<0.001	-2.9516	<0.001	Intermediate	F1	female
MSTRG.15218	4.80601	<0.001	4.98293	<0.001	3.10817	<0.001	2.91393	<0.001	-0.907461	0.00599418	-0.730541	0.0347673	-0.310599	0.524633	-0.504834	0.146961	-5.71347	<0.001	-3.41877	<0.001	Intermediate	F1	female
MSTRG.15221	2.81372	0.0290526	3.53212	0.00362406	3.54356	0.0115647	4.45021	<0.001	-1.89315	0.0317379	-1.17475	0.166179	-0.803033	0.49092	0.103621	0.912522	-4.70687	<0.001	-4.34659	<0.001	Intermediate	F1	female
MSTRG.15253	0.365935	<0.001	0.0301209	0.830353	0.253973	0.0322526	0.0361416	0.808262	-0.270748	0.0034706	-0.606562	<0.001	-0.408075	<0.001	-0.625906	<0.001	-0.636683	<0.001	-0.662048	<0.001	Intermediate	F1	female
MSTRG.15271	-1.28396	<0.001	-0.809737	0.0229076	-0.959669	0.0313111	-1.44224	<0.001	4.09274	<0.001	4.56696	<0.001	5.32154	<0.001	4.83897	<0.001	5.3767	<0.001	6.28121	<0.001	Intermediate	F1	female
MSTRG.15281	-2.17497	<0.001	-1.07613	<0.001	-2.12365	0.00139459	-4.06521	<0.001	1.22527	0.00203084	2.3241	<0.001	-0.553162	0.522072	-2.49472	0.013164	3.40023	<0.001	1.57049	<0.001	Intermediate	F1	female
MSTRG.15291	-1.35847	0.00367426	-1.87926	<0.001	0.720196	0.805067	0.469671	0.871659	1.5562	0.00252868	1.03541	0.0657643	-0.539306	0.851753	-0.78983	0.688661	2.91468	<0.001	-1.2595	0.349772	Intermediate	F1	female
MSTRG.15325	8.5207	<0.001	9.75292	<0.001	-0.62986	0.628392	5.3868	<0.001	-1.70182	<0.001	-0.4696	0.0747286	-6.48946	<0.001	-0.472804	0.0684725	-10.2225	<0.001	-5.8596	<0.001	Intermediate	F1	female
MSTRG.15345	3.01522	<0.001	3.57716	<0.001	3.84015	<0.001	2.57884	0.0364233	-1.42641	0.00619414	-0.86448	0.0849738	-0.986427	0.147091	-2.24774	<0.001	-4.44164	<0.001	-4.82658	<0.001	Intermediate	F1	female
MSTRG.15347	1.63242	<0.001	2.681	<0.001	-0.472853	0.255434	-0.406887	0.266256	-2.05122	<0.001	-1.00264	<0.001	-0.245652	0.581028	-0.179687	0.60946	-3.68364	<0.001	0.2272	0.359431	Intermediate	F1	female
MSTRG.15362	4.83828	<0.001	6.57106	<0.001	1.20172	0.656448	4.02968	<0.001	-1.8144	0.00785079	-0.0816193	0.9175	-3.77999	0.0408725	-0.952031	0.251332	-6.65268	<0.001	-4.98171	<0.001	Intermediate	F1	female
MSTRG.15370	-0.435335	0.00294042	-0.411098	0.00619466	-1.36378	<0.001	-1.01343	<0.001	0.953029	<0.001	0.977266	<0.001	2.01503	<0.001	2.36538	<0.001	1.38836	<0.001	3.37881	<0.001	Intermediate	F1	female
MSTRG.15399	-0.630126	0.00261682	-0.0820091	0.780111	-0.975163	<0.001	-1.12862	<0.001	1.54513	<0.001	2.09325	<0.001	2.77524	<0.001	2.62178	<0.001	2.17526	<0.001	3.7504	<0.001	Intermediate	F1	female
MSTRG.15406	8.7849	<0.001	11.352	<0.001	3.69844	0.0147329	3.40263	0.00791034	-3.22937	0.00654455	-0.662279	0.656858	-1.35906	0.421225	-1.65487	0.187314	-12.0143	<0.001	-5.0575	<0.001	Intermediate	F1	female
MSTRG.15435	1.00944	<0.001	1.40081	<0.001	3.10525	<0.001	2.75722	<0.001	-2.21163	<0.001	-1.82026	<0.001	-0.352835	0.271182	-0.700861	0.00277636	-3.22107	<0.001	-3.45808	<0.001	Intermediate	F1	female
MSTRG.15451	8.08702	<0.001	10.0915	<0.001	3.24448	<0.001	3.66321	<0.001	-2.01522	<0.001	-0.0107102	0.983167	-2.01807	<0.001	-1.59934	<0.001	-10.1022	<0.001	-5.26255	<0.001	Intermediate	F1	female
MSTRG.15458	5.78756	<0.001	5.99679	<0.001	4.20835	<0.001	4.28459	<0.001	-0.833305	0.0200564	-0.624074	0.103394	-1.54424	<0.001	-1.46801	<0.001	-6.62086	<0.001	-5.75259	<0.001	Intermediate	F1	female
MSTRG.15463	-1.30707	<0.001	-0.999998	<0.001	-0.141392	0.76405	-0.161503	0.699836	2.0079	<0.001	2.31497	<0.001	0.589761	0.0954282	0.56965	0.0435366	3.31497	<0.001	0.731153	<0.001	Intermediate	F1	female
MSTRG.15473	2.3395	<0.001	2.29172	<0.001	2.01486	<0.001	1.71552	<0.001	-0.619496	0.0288107	-0.667276	0.0200978	-1.61322	<0.001	-1.91256	<0.001	-2.959	<0.001	-3.62808	<0.001	Intermediate	F1	female
MSTRG.15475	5.15735	<0.001	4.15703	<0.001	6.26312	<0.001	6.04426	<0.001	-1.50587	0.00339226	-2.50619	<0.001	-1.22636	0.0014875	-1.44522	<0.001	-6.66322	<0.001	-7.48948	<0.001	Intermediate	F1	female
MSTRG.15483	3.52057	0.00101636	3.81607	<0.001	2.57628	0.00777132	2.88165	<0.001	-1.36793	0.0251193	-1.07244	0.0667215	-1.05989	0.13939	-0.754521	0.186654	-4.88851	<0.001	-3.63617	<0.001	Intermediate	F1	female
MSTRG.15498	-0.358673	<0.001	-0.318614	<0.001	-0.255464	0.00232925	-0.317268	<0.001	0.374731	<0.001	0.414789	<0.001	0.132885	0.138038	0.0710818	0.352575	0.733403	<0.001	0.388349	<0.001	Intermediate	F1	female
MSTRG.15499	-0.354962	0.034613	-0.427049	0.0117499	-0.273539	0.224791	-0.353491	0.0518043	0.644357	<0.001	0.57227	<0.001	0.888875	<0.001	0.808923	<0.001	0.999318	<0.001	1.16241	<0.001	Intermediate	F1	female
MSTRG.15503	-0.817416	<0.001	-0.952013	<0.001	-0.63055	0.0401367	-0.927327	<0.001	0.50717	0.0446698	0.372573	0.170235	1.30379	<0.001	1.00701	<0.001	1.32459	<0.001	1.93434	<0.001	Intermediate	F1	female
MSTRG.15509	4.09616	<0.001	5.66663	<0.001	0.615239	0.735363	3.12622	<0.001	-2.59563	<0.001	-1.02516	0.0427981	-4.18105	<0.001	-1.67006	0.00138132	-6.69179	<0.001	-4.79629	<0.001	Intermediate	F1	female
MSTRG.15522	8.05335	<0.001	8.2608	<0.001	4.85122	<0.001	5.60995	<0.001	-0.739788	0.0419233	-0.532338	0.164123	-3.40906	<0.001	-2.65032	<0.001	-8.79314	<0.001	-8.26028	<0.001	Intermediate	F1	female
MSTRG.15528	0.64412	0.00375489	0.49223	0.0367366	0.221275	0.452461	0.284449	0.238867	-1.7337	<0.001	-1.88559	<0.001	-0.118698	0.704459	-0.0555241	0.826476	-2.37782	<0.001	-0.339973	0.0306622	Intermediate	F1	female
MSTRG.15533	6.20474	<0.001	8.89422	<0.001	4.41011	<0.001	5.32368	<0.001	-3.50939	<0.001	-0.819916	0.00554486	-1.1733	0.00341968	-0.259735	0.461253	-9.71413	<0.001	-5.58342	<0.001	Intermediate	F1	female
MSTRG.15538	-0.943167	<0.001	-0.53589	0.0015949	-0.511965	0.0146186	-0.474654	0.00742914	0.727087	<0.001	1.13436	<0.001	1.68269	<0.001	1.72	<0.001	1.67025	<0.001	2.19465	<0.001	Intermediate	F1	female
MSTRG.15543	2.6618	<0.001	2.81386	<0.001	2.28184	<0.001	2.33598	<0.001	-0.738596	<0.001	-0.58653	0.00249728	-1.34495	<0.001	-1.29081	<0.001	-3.40039	<0.001	-3.6268	<0.001	Intermediate	F1	female
MSTRG.15547	1.80517	<0.001	1.81356	<0.001	1.05042	<0.001	0.830939	<0.001	-0.744552	<0.001	-0.736156	<0.001	-1.29267	<0.001	-1.51215	<0.001	-2.54972	<0.001	-2.34309	<0.001	Intermediate	F1	female
MSTRG.15554	2.30174	<0.001	2.18711	<0.001	3.01235	<0.001	2.18647	<0.001	-0.78313	0.0184587	-0.897759	0.00773201	-0.107848	0.853456	-0.933729	0.00436825	-3.08487	<0.001	-3.1202	<0.001	Intermediate	F1	female
MSTRG.15555	-2.7134	<0.001	-1.98693	<0.001	-1.85299	0.0142976	-1.66634	0.00881621	2.70221	<0.001	3.42869	<0.001	3.00571	0.00221226	3.19236	<0.001	5.41562	<0.001	4.8587	<0.001	Intermediate	F1	female
MSTRG.15577	4.81826	<0.001	4.91304	<0.001	4.03672	<0.001	3.76483	<0.001	-1.12034	0.0207958	-1.02556	0.0307955	-0.67228	0.23184	-0.94417	0.0359199	-5.9386	<0.001	-4.709	<0.001	Intermediate	F1	female
MSTRG.15584	-1.89666	0.00115571	-3.49935	<0.001	-0.482279	0.560823	0.0497664	0.97293	1.68286	0.00808886	0.080166	0.936682	1.71546	0.0082002	2.2475	<0.001	3.57952	<0.001	2.19774	<0.001	Intermediate	F1	female
MSTRG.15609	-1.38666	0.0414445	-2.76886	<0.001	1.2263	0.119918	0.249602	0.820027	2.54025	0.00739347	1.15806	0.342737	-0.664593	0.382501	-1.64129	0.00771507	3.92691	<0.001	-1.89089	<0.001	Intermediate	F1	female
MSTRG.15630	-0.946531	0.0026531	-1.08397	<0.001	0.0284528	0.98354	0.261966	0.863891	2.17078	<0.001	2.03334	<0.001	-0.870134	0.46549	-0.63662	0.493676	3.11731	<0.001	-0.898587	0.19147	Intermediate	F1	female
MSTRG.15640	-1.18433	0.0252879	-0.749517	0.177942	0.360298	0.849687	-0.593455	0.784757	6.26679	<0.001	6.7016	<0.001	2.4786	0.111215	1.52484	0.362043	7.45111	<0.001	2.1183	0.0668667	Intermediate	F1	female
MSTRG.15658	-1.0906	0.0011154	-1.30196	<0.001	-1.24087	0.119863	-0.850883	0.211471	3.94997	<0.001	3.73862	<0.001	1.41909	0.158361	1.80907	0.0245316	5.04058	<0.001	2.65995	<0.001	Intermediate	F1	female
MSTRG.15661	-0.910345	0.00136495	-0.918636	0.00111452	-0.543584	0.160657	-1.26395	<0.001	3.76575	<0.001	3.75746	<0.001	5.07146	<0.001	4.35109	<0.001	4.6761	<0.001	5.61504	<0.001	Intermediate	F1	female
MSTRG.15666	6.87041	<0.001	8.48572	<0.001	3.91796	<0.001	4.54753	<0.001	-2.32686	<0.001	-0.711544	0.16962	-2.06659	<0.001	-1.43703	0.00273516	-9.19727	<0.001	-5.98455	<0.001	Intermediate	F1	female
MSTRG.15668	3.25892	<0.001	3.57897	<0.001	1.44638	0.0754965	2.09247	0.00116312	-0.956558	0.0154917	-0.636501	0.119706	-0.980059	0.149265	-0.333969	0.552255	-4.21547	<0.001	-2.42644	<0.001	Intermediate	F1	female
MSTRG.15693	-0.327965	0.00180154	-0.469327	<0.001	-0.198045	0.161624	-0.398101	<0.001	0.55582	<0.001	0.414458	<0.001	0.450237	<0.001	0.250182	0.0166243	0.883785	<0.001	0.648283	<0.001	Intermediate	F1	female
MSTRG.157	-1.3689	0.00379682	-0.687906	0.129509	-1.42361	0.0198152	-1.0576	0.0378951	4.50439	<0.001	5.18538	<0.001	4.79768	<0.001	5.16369	<0.001	5.87329	<0.001	6.22129	<0.001	Intermediate	F1	female
MSTRG.15703	6.6801	<0.001	6.7585	<0.001	2.35587	0.0900253	4.54803	<0.001	-1.66555	<0.001	-1.58714	<0.001	-4.13652	<0.001	-1.94437	<0.001	-8.34565	<0.001	-6.49239	<0.001	Intermediate	F1	female
MSTRG.15711	4.41694	<0.001	4.78659	<0.001	-0.254978	0.919347	1.99007	0.0716638	-1.98587	0.012229	-1.61622	0.0324234	-1.53779	0.356029	0.707259	0.461966	-6.40281	<0.001	-1.28281	0.157995	Intermediate	F1	female
MSTRG.15717	4.83786	<0.001	4.68258	<0.001	5.41759	<0.001	3.68249	0.00192278	-1.7949	0.00450977	-1.95017	0.00185835	-1.29516	0.0377124	-3.03027	<0.001	-6.63276	<0.001	-6.71275	<0.001	Intermediate	F1	female
MSTRG.15718	-0.371021	0.021124	-0.647522	<0.001	-0.238209	0.286914	-0.220504	0.255518	1.11079	<0.001	0.83429	<0.001	-0.232945	0.275211	-0.21524	0.198697	1.48181	<0.001	0.00526371	0.969439	Intermediate	F1	female
MSTRG.15742	1.76512	0.0191542	3.1513	<0.001	3.7569	<0.001	3.30868	0.00274227	-1.85437	<0.001	-0.468192	0.347246	1.58942	0.0456202	1.1412	0.126025	-3.61949	<0.001	-2.16747	0.0342532	Intermediate	F1	female
MSTRG.15751	2.8338	<0.001	2.44202	<0.001	2.90251	<0.001	2.82788	<0.001	-0.61439	0.0328277	-1.00618	<0.001	-0.732012	0.0190648	-0.806643	0.00151672	-3.44819	<0.001	-3.63452	<0.001	Intermediate	F1	female
MSTRG.15752	0.988443	0.00154557	1.27863	<0.001	0.875701	0.00891178	0.853764	0.00339305	-0.897845	0.00130398	-0.607654	0.0278312	-0.613228	0.0541387	-0.635165	0.0141026	-1.88629	<0.001	-1.48893	<0.001	Intermediate	F1	female
MSTRG.15768	0.508735	<0.001	0.495533	<0.001	0.535003	<0.001	0.519005	<0.001	-0.395109	<0.001	-0.408311	<0.001	-0.433375	<0.001	-0.449373	<0.001	-0.903845	<0.001	-0.968378	<0.001	Intermediate	F1	female
MSTRG.15787	4.71483	<0.001	3.98238	<0.001	-0.953533	0.166087	-2.47083	<0.001	-0.911316	0.0136145	-1.64377	<0.001	0.520459	0.515581	-0.996837	0.187062	-5.62615	<0.001	1.47399	<0.001	Intermediate	F1	female
MSTRG.1579	-2.29868	<0.001	-0.256227	0.641236	-0.509109	0.388066	-1.0766	0.0153714	2.11702	<0.001	4.15947	<0.001	-0.127958	0.854597	-0.695454	0.102272	4.4157	<0.001	0.381151	0.250638	Intermediate	F1	female
MSTRG.15793	-1.06872	0.00939194	-1.56036	<0.001	0.47494	0.55717	-1.48783	0.100643	1.66436	<0.001	1.17273	0.0171944	0.0221154	0.980116	-1.94065	0.0125927	2.73308	<0.001	-0.452825	0.33979	Intermediate	F1	female
MSTRG.15820	-1.05766	<0.001	-2.18824	<0.001	-0.599009	0.328907	-1.09358	0.0420599	3.47386	<0.001	2.34329	<0.001	0.941207	0.142381	0.446641	0.480198	4.53153	<0.001	1.54022	<0.001	Intermediate	F1	female
MSTRG.15838	9.07467	<0.001	8.96728	<0.001	6.05038	<0.001	5.48841	<0.001	-0.589706	0.0485697	-0.697094	0.0209817	-0.992741	0.00536186	-1.55471	<0.001	-9.66438	<0.001	-7.04312	<0.001	Intermediate	F1	female
MSTRG.15839	-3.5416	<0.001	-2.18666	<0.001	-2.20889	<0.001	-1.54312	<0.001	1.58264	0.00322246	2.93758	<0.001	3.41832	<0.001	4.08409	<0.001	5.12424	<0.001	5.62721	<0.001	Intermediate	F1	female
MSTRG.15848	1.19284	<0.001	2.23482	<0.001	1.52788	<0.001	1.57687	<0.001	-1.5658	<0.001	-0.523819	0.0154195	-0.272756	0.394987	-0.223762	0.37775	-2.75864	<0.001	-1.80063	<0.001	Intermediate	F1	female
MSTRG.15850	5.29963	<0.001	6.18111	<0.001	6.2568	<0.001	2.35102	0.018702	-1.18878	0.0251652	-0.307299	0.624479	3.32989	<0.001	-0.575884	0.4568	-6.48841	<0.001	-2.92691	<0.001	Intermediate	F1	female
MSTRG.15852	-3.3732	<0.001	-2.75147	<0.001	-0.527152	0.452284	-1.82081	0.0040762	1.93097	0.0211192	2.55271	<0.001	4.44484	<0.001	3.15119	0.00342218	5.30418	<0.001	4.972	<0.001	Intermediate	F1	female
MSTRG.15859	4.25469	<0.001	4.59393	<0.001	4.26905	<0.001	4.50874	<0.001	-1.17347	<0.001	-0.834227	0.00307925	-0.115105	0.801166	0.124582	0.707193	-5.42816	<0.001	-4.38416	<0.001	Intermediate	F1	female
MSTRG.15863	3.21945	<0.001	4.67085	<0.001	3.75494	<0.001	4.01593	<0.001	-1.39561	0.0189891	0.0557887	0.94092	-1.4863	0.0178495	-1.22531	0.0159226	-4.61506	<0.001	-5.24124	<0.001	Intermediate	F1	female
MSTRG.15864	-1.1038	0.036923	-1.07075	0.0457155	-0.982727	0.163042	-1.06452	0.0766693	1.80213	0.00229438	1.83517	0.00181937	2.8022	0.00109237	2.72041	<0.001	2.90593	<0.001	3.78493	<0.001	Intermediate	F1	female
MSTRG.15865	-2.17106	<0.001	-1.79464	<0.001	-1.73784	0.0316725	-1.58613	0.0190976	1.04313	0.0227061	1.41955	<0.001	1.27045	0.252783	1.42216	0.118843	3.21419	<0.001	3.00829	<0.001	Intermediate	F1	female
MSTRG.15873	-1.43132	<0.001	-1.41584	<0.001	-0.785838	<0.001	-0.75402	<0.001	0.691517	<0.001	0.706999	<0.001	0.993625	<0.001	1.02544	<0.001	2.12284	<0.001	1.77946	<0.001	Intermediate	F1	female
MSTRG.15893	-1.48661	<0.001	-0.946152	0.00468675	-1.42169	<0.001	-1.40062	<0.001	1.01505	0.00183777	1.5555	<0.001	3.06593	<0.001	3.087	<0.001	2.50166	<0.001	4.48762	<0.001	Intermediate	F1	female
MSTRG.15896	5.11198	<0.001	4.86348	<0.001	5.28132	<0.001	5.22669	<0.001	-1.46612	<0.001	-1.71462	<0.001	-1.67242	<0.001	-1.72704	<0.001	-6.5781	<0.001	-6.95373	<0.001	Intermediate	F1	female
MSTRG.15902	-2.80957	<0.001	-5.88385	<0.001	1.40597	0.00283666	-1.25531	0.0642476	3.55947	<0.001	0.485189	0.768573	6.16128	<0.001	3.5	<0.001	6.36904	<0.001	4.75531	<0.001	Intermediate	F1	female
MSTRG.15933	-0.757561	<0.001	-0.570467	0.00199839	-0.766575	<0.001	-0.343401	0.0955591	0.687305	<0.001	0.874398	<0.001	1.30038	<0.001	1.72356	<0.001	1.44487	<0.001	2.06696	<0.001	Intermediate	F1	female
MSTRG.15958	-1.858	0.00683343	-1.97339	0.00467121	-1.81524	0.0628085	-2.45468	0.00347602	2.87457	<0.001	2.75918	<0.001	2.00267	0.0718449	1.36323	0.178502	4.73258	<0.001	3.81791	<0.001	Intermediate	F1	female
MSTRG.1597	0.523382	0.0178019	-0.0164177	0.963646	-0.0276683	0.94484	0.127595	0.668109	-1.25694	<0.001	-1.79674	<0.001	0.101875	0.754133	0.257139	0.230649	-1.78032	<0.001	0.129543	0.447525	Intermediate	F1	female
MSTRG.15976	6.13509	<0.001	6.48279	<0.001	3.94505	<0.001	3.51615	<0.001	-1.03153	<0.001	-0.683822	0.0167658	-1.22739	<0.001	-1.65629	<0.001	-7.16661	<0.001	-5.17244	<0.001	Intermediate	F1	female
MSTRG.1598	-0.201874	0.0281933	0.355941	<0.001	-0.334471	<0.001	-0.210613	0.0206272	0.219873	0.0143233	0.777687	<0.001	0.119996	0.294501	0.243854	0.00348268	0.421747	<0.001	0.454467	<0.001	Intermediate	F1	female
MSTRG.15985	3.85383	0.0216964	6.31814	<0.001	1.71918	0.512468	-0.492112	0.887693	-4.1252	0.00163788	-1.66088	0.204274	1.40519	0.583316	-0.806103	0.739619	-7.97902	<0.001	-0.313991	0.867529	Intermediate	F1	female
MSTRG.15997	7.47603	<0.001	6.43626	<0.001	5.19664	<0.001	5.57622	<0.001	-1.13728	<0.001	-2.17704	<0.001	-1.69592	<0.001	-1.31634	<0.001	-8.61331	<0.001	-6.89256	<0.001	Intermediate	F1	female
MSTRG.15998	4.99695	<0.001	4.97656	<0.001	4.85731	<0.001	5.2616	<0.001	-1.86825	<0.001	-1.88864	<0.001	-1.83718	<0.001	-1.43289	<0.001	-6.86519	<0.001	-6.69449	<0.001	Intermediate	F1	female
MSTRG.16000	6.4637	<0.001	6.42306	<0.001	5.15708	<0.001	4.9271	<0.001	-1.01071	0.020674	-1.05136	0.0157293	-1.84607	<0.001	-2.07606	<0.001	-7.47441	<0.001	-7.00315	<0.001	Intermediate	F1	female
MSTRG.16026	-2.12423	<0.001	-1.56066	0.00445484	-1.67999	0.50719	0.997446	0.609104	3.47223	<0.001	4.0358	<0.001	-0.556565	0.851081	2.12087	0.141285	5.59646	<0.001	1.12342	0.417627	Intermediate	F1	female
MSTRG.16027	-0.932375	0.0345355	-1.6669	<0.001	-1.42156	0.019823	-1.21121	0.0193472	3.47878	<0.001	2.74425	<0.001	-1.11274	0.0671821	-0.902397	0.066372	4.41115	<0.001	0.308818	0.42262	Intermediate	F1	female
MSTRG.16036	-0.754944	0.0169635	-0.191136	0.618949	-1.29112	<0.001	-1.60751	<0.001	1.68735	<0.001	2.25116	<0.001	3.47799	<0.001	3.1616	<0.001	2.44229	<0.001	4.7691	<0.001	Intermediate	F1	female
MSTRG.16063	-1.10923	<0.001	-1.3211	<0.001	-0.266481	0.579055	-0.16308	0.725165	1.03701	0.00256973	0.825145	0.0215313	2.34554	<0.001	2.44894	<0.001	2.14624	<0.001	2.61202	<0.001	Intermediate	F1	female
MSTRG.16072	-0.411572	0.00159995	-0.154671	0.315331	-0.070108	0.754586	0.0153212	0.959436	0.383251	0.00298417	0.640153	<0.001	-0.423291	0.00833162	-0.337862	0.0106053	0.794823	<0.001	-0.353183	<0.001	Intermediate	F1	female
MSTRG.16093	-0.396062	0.0206033	-0.535516	0.00156807	0.0429891	0.887117	-0.319973	0.088321	1.06684	<0.001	0.927386	<0.001	0.918816	<0.001	0.555853	<0.001	1.4629	<0.001	0.875827	<0.001	Intermediate	F1	female
MSTRG.16102	-0.397013	0.0038237	-0.472949	<0.001	-0.293545	0.107339	-0.282572	0.0681013	0.361503	0.00769364	0.285567	0.0449343	0.0793492	0.716315	0.0903221	0.569695	0.758516	<0.001	0.372894	<0.001	Intermediate	F1	female
MSTRG.16105	-3.9662	<0.001	-4.23489	<0.001	-0.904062	0.213663	-0.663647	0.304954	2.29746	0.00615905	2.02877	0.0198578	5.28227	<0.001	5.52268	<0.001	6.26366	<0.001	6.18633	<0.001	Intermediate	F1	female
MSTRG.16124	2.55005	<0.001	2.95274	<0.001	3.33822	<0.001	4.12612	<0.001	-1.68349	<0.001	-1.2808	<0.001	-0.860437	0.108159	-0.0725322	0.889241	-4.23354	<0.001	-4.19865	<0.001	Intermediate	F1	female
MSTRG.16134	-1.46268	<0.001	-1.82545	<0.001	-0.930063	0.0221554	-1.15944	<0.001	2.32668	<0.001	1.96392	<0.001	2.67376	<0.001	2.44438	<0.001	3.78936	<0.001	3.60383	<0.001	Intermediate	F1	female
MSTRG.16136	3.25159	0.0218904	2.98306	0.0454377	4.97273	<0.001	5.70744	<0.001	-2.26216	0.0299734	-2.5307	0.0174479	-0.0758819	0.949489	0.65883	0.389053	-5.51375	<0.001	-5.04861	<0.001	Intermediate	F1	female
MSTRG.16137	4.09519	<0.001	5.25636	<0.001	4.55245	<0.001	4.93899	<0.001	-2.94748	<0.001	-1.78632	<0.001	-0.535193	0.338395	-0.148655	0.76576	-7.04268	<0.001	-5.08765	<0.001	Intermediate	F1	female
MSTRG.16138	3.45723	<0.001	3.97372	<0.001	6.41637	<0.001	6.13405	<0.001	-1.84044	<0.001	-1.32395	<0.001	-1.25138	<0.001	-1.5337	<0.001	-5.29767	<0.001	-7.66775	<0.001	Intermediate	F1	female
MSTRG.16144	-1.06329	<0.001	-0.992491	<0.001	-0.730626	0.0018339	-0.861953	<0.001	1.41701	<0.001	1.48781	<0.001	1.94302	<0.001	1.81169	<0.001	2.4803	<0.001	2.67364	<0.001	Intermediate	F1	female
MSTRG.16152	2.505	0.00253138	3.19066	<0.001	2.37068	0.00152222	2.67105	<0.001	-2.68017	<0.001	-1.99451	<0.001	-1.90828	<0.001	-1.60791	<0.001	-5.18517	<0.001	-4.27896	<0.001	Intermediate	F1	female
MSTRG.16153	-0.853177	<0.001	-0.921688	<0.001	-0.420951	0.0250822	-0.553534	<0.001	0.476305	0.00122199	0.407794	0.00714266	0.441413	0.0144676	0.308831	0.0405707	1.32948	<0.001	0.862365	<0.001	Intermediate	F1	female
MSTRG.16166	2.053	0.00831044	0.55577	0.651658	2.34427	0.00106257	1.72296	0.0182054	-1.45051	0.0100664	-2.94774	<0.001	-1.00568	0.0796701	-1.62699	0.0011572	-3.50351	<0.001	-3.34995	<0.001	Intermediate	F1	female
MSTRG.16172	2.77794	<0.001	4.17081	<0.001	3.56003	<0.001	3.76703	<0.001	-1.97024	<0.001	-0.577369	0.170222	-1.40509	0.00244224	-1.1981	0.00164691	-4.74818	<0.001	-4.96513	<0.001	Intermediate	F1	female
MSTRG.16189	2.39992	0.0264401	3.22834	<0.001	2.6811	0.00109449	2.47098	0.00154102	-2.20937	0.00104153	-1.38095	0.0136772	-1.0119	0.103029	-1.22201	0.0171961	-4.60929	<0.001	-3.693	<0.001	Intermediate	F1	female
MSTRG.16193	-1.3045	<0.001	-1.54569	<0.001	-1.02084	0.0162608	-2.55883	<0.001	4.62947	<0.001	4.38829	<0.001	5.49645	<0.001	3.95846	<0.001	5.93398	<0.001	6.51729	<0.001	Intermediate	F1	female
MSTRG.16194	-1.09031	<0.001	-0.860999	0.00366566	-0.564429	0.145181	-2.09477	<0.001	3.37195	<0.001	3.60126	<0.001	4.78303	<0.001	3.25269	<0.001	4.46226	<0.001	5.34746	<0.001	Intermediate	F1	female
MSTRG.16195	-1.30685	<0.001	-1.08501	<0.001	-0.386576	0.290122	-1.55093	<0.001	1.85617	<0.001	2.07801	<0.001	4.23525	<0.001	3.0709	<0.001	3.16302	<0.001	4.62183	<0.001	Intermediate	F1	female
MSTRG.16211	8.54133	<0.001	8.46881	<0.001	5.7377	<0.001	5.91658	<0.001	-1.05411	0.00606258	-1.12663	0.0036218	-0.539938	0.291202	-0.361053	0.383438	-9.59544	<0.001	-6.27764	<0.001	Intermediate	F1	female
MSTRG.1637	0.699984	<0.001	0.576247	0.0071932	-0.535214	0.0110215	-0.379328	0.0421438	-1.05419	<0.001	-1.17793	<0.001	0.00907181	0.978163	0.164957	0.38786	-1.75417	<0.001	0.544286	<0.001	Intermediate	F1	female
MSTRG.1732	0.345667	<0.001	0.0643865	0.527158	0.318627	<0.001	0.329226	<0.001	-0.279149	<0.001	-0.560429	<0.001	-0.209405	0.02216	-0.198806	0.00727117	-0.624816	<0.001	-0.528032	<0.001	Intermediate	F1	female
MSTRG.1738	3.74253	0.00284842	2.33322	0.126763	4.78529	<0.001	3.16689	0.0332778	-2.09929	0.0117452	-3.5086	<0.001	0.291675	0.842993	-1.32672	0.230084	-5.84182	<0.001	-4.49362	<0.001	Intermediate	F1	female
MSTRG.1753	6.94866	<0.001	1.13672	0.501978	6.6459	<0.001	6.29772	<0.001	-1.08841	<0.001	-6.90036	<0.001	-0.689854	0.075968	-1.03803	<0.001	-8.03707	<0.001	-7.33575	<0.001	Intermediate	F1	female
MSTRG.1778	0.528105	<0.001	0.174589	0.29608	0.0909174	0.683241	0.389057	0.00741125	-0.29518	0.0357732	-0.648695	<0.001	-0.079771	0.713228	0.218369	0.122196	-0.823284	<0.001	-0.170688	0.11822	Intermediate	F1	female
MSTRG.1779	7.20425	<0.001	6.86766	<0.001	5.31823	<0.001	5.35557	<0.001	-0.711864	0.031731	-1.04845	0.00141644	-1.09377	0.00560545	-1.05643	<0.001	-7.91611	<0.001	-6.412	<0.001	Intermediate	F1	female
MSTRG.1791	2.28328	0.0182348	2.12853	0.0336517	4.18316	0.00179615	3.41027	0.012612	-1.9106	0.00846954	-2.06536	0.00448048	-2.29112	0.0134131	-3.06401	<0.001	-4.19389	<0.001	-6.47428	<0.001	Intermediate	F1	female
MSTRG.1798	5.89849	<0.001	0.137056	0.963646	2.10852	0.0770388	4.48876	<0.001	-3.67306	<0.001	-9.43449	<0.001	-1.81353	0.0897977	0.56671	0.540579	-9.57155	<0.001	-3.92205	<0.001	Intermediate	F1	female
MSTRG.1809	2.86351	<0.001	3.53855	<0.001	0.86783	0.16299	1.96093	<0.001	-1.93184	<0.001	-1.2568	<0.001	-2.40623	<0.001	-1.31313	<0.001	-4.79535	<0.001	-3.27406	<0.001	Intermediate	F1	female
MSTRG.1821	-0.86586	<0.001	0.246821	0.412684	-0.490615	0.179089	-0.697549	0.0177522	1.10366	<0.001	2.21634	<0.001	0.708339	0.0382846	0.501405	0.0851044	1.96952	<0.001	1.19895	<0.001	Intermediate	F1	female
MSTRG.1851	-0.988434	<0.001	-0.181826	0.590866	-1.72039	<0.001	-1.87335	<0.001	0.803081	0.00274733	1.60969	<0.001	3.04351	<0.001	2.89055	<0.001	1.79152	<0.001	4.7639	<0.001	Intermediate	F1	female
MSTRG.1896	-0.342144	0.0122695	-0.117689	0.477354	-0.0256611	0.918744	-0.213649	0.152546	0.29276	0.0309752	0.517215	<0.001	-0.334859	0.0318741	-0.522847	<0.001	0.634903	<0.001	-0.309198	0.00151668	Intermediate	F1	female
MSTRG.1919	5.538	<0.001	6.82298	<0.001	6.15974	<0.001	5.41087	<0.001	-1.78354	<0.001	-0.498568	0.162445	0.107809	0.853456	-0.64106	0.0846368	-7.32155	<0.001	-6.05193	<0.001	Intermediate	F1	female
MSTRG.1923	3.56894	0.0129933	3.96653	0.00393197	0.72345	0.815215	-0.492119	0.874561	-2.77996	0.00822412	-2.38237	0.0159343	-0.0714356	0.980885	-1.287	0.524489	-6.3489	<0.001	-0.794886	0.608372	Intermediate	F1	female
MSTRG.1958	1.44874	<0.001	-0.790499	0.00196815	0.511557	0.0799973	0.143686	0.665146	-0.755357	<0.001	-2.9946	<0.001	-0.37071	0.202363	-0.738581	<0.001	-2.2041	<0.001	-0.882267	<0.001	Intermediate	F1	female
MSTRG.1960	5.16664	<0.001	5.27239	<0.001	3.50775	<0.001	3.59005	<0.001	-0.79683	<0.001	-0.691079	0.00356394	-1.09726	<0.001	-1.01496	<0.001	-5.96347	<0.001	-4.60501	<0.001	Intermediate	F1	female
MSTRG.1964	3.357	0.00938318	5.14066	<0.001	-1.60302	0.501613	0.0337784	1	-2.93549	<0.001	-1.15183	0.0982495	-4.0026	0.0316634	-2.3658	0.0192711	-6.29249	<0.001	-2.39958	0.00112891	Intermediate	F1	female
MSTRG.1988	-1.24576	0.0058242	-1.811	<0.001	0.165941	0.818502	-2.51853	<0.001	2.59848	<0.001	2.03324	<0.001	3.04587	<0.001	0.361403	0.560519	3.84424	<0.001	2.87993	<0.001	Intermediate	F1	female
MSTRG.2	2.73465	<0.001	3.14113	<0.001	1.65313	0.0040396	2.496	<0.001	-0.968484	0.0180351	-0.562007	0.169385	-1.02029	0.0359485	-0.177411	0.685814	-3.70313	<0.001	-2.67342	<0.001	Intermediate	F1	female
MSTRG.2037	1.41482	0.00766301	2.59199	<0.001	-2.04349	0.163172	0.762532	0.301814	-1.08207	0.0144715	0.0951058	0.848998	-2.79047	0.0337359	0.0155518	0.983052	-2.49688	<0.001	-0.74698	0.143791	Intermediate	F1	female
MSTRG.2060	1.08858	<0.001	-0.772898	0.00289708	0.518433	0.0724018	0.429201	0.0993608	-0.763499	<0.001	-2.62498	<0.001	-1.05429	<0.001	-1.14352	<0.001	-1.85208	<0.001	-1.57273	<0.001	Intermediate	F1	female
MSTRG.2070	0.830618	<0.001	-0.37851	0.160216	0.895992	<0.001	0.825281	<0.001	-0.838576	<0.001	-2.0477	<0.001	-1.08841	<0.001	-1.15912	<0.001	-1.66919	<0.001	-1.9844	<0.001	Intermediate	F1	female
MSTRG.2148	-2.55529	<0.001	-1.6916	<0.001	-0.671685	0.231816	-0.546755	0.27274	1.49162	0.0345168	2.3553	<0.001	3.1183	<0.001	3.24323	<0.001	4.04691	<0.001	3.78999	<0.001	Intermediate	F1	female
MSTRG.2160	-0.215885	0.0446879	0.0737537	0.580857	-0.0792001	0.620753	-0.18354	0.117183	0.299414	0.00331629	0.589053	<0.001	abs(LFC)<0.001	0.995903	-0.103582	0.346211	0.515299	<0.001	0.0799576	0.339316	Intermediate	F1	female
MSTRG.2172	5.16471	<0.001	7.33071	<0.001	3.44753	<0.001	2.97641	<0.001	-3.23017	<0.001	-1.06417	0.00866115	-0.998534	0.053368	-1.46965	<0.001	-8.39488	<0.001	-4.44607	<0.001	Intermediate	F1	female
MSTRG.2203	0.436622	0.0039883	0.241406	0.157553	1.30675	<0.001	1.42638	<0.001	-0.402339	0.00669955	-0.597555	<0.001	-1.06617	<0.001	-0.946533	<0.001	-0.83896	<0.001	-2.37291	<0.001	Intermediate	F1	female
MSTRG.221	3.28324	<0.001	3.08494	<0.001	2.63551	<0.001	2.919	<0.001	-0.702091	<0.001	-0.90039	<0.001	-1.12735	<0.001	-0.84386	<0.001	-3.98533	<0.001	-3.76286	<0.001	Intermediate	F1	female
MSTRG.2215	-1.40022	<0.001	-0.49228	0.307641	-1.00953	0.0538117	-1.09044	0.0117176	1.96703	<0.001	2.87497	<0.001	3.56371	<0.001	3.48279	<0.001	3.36725	<0.001	4.57323	<0.001	Intermediate	F1	female
MSTRG.2230	3.72786	<0.001	3.14604	0.00139408	3.72766	<0.001	3.41405	<0.001	-1.23475	0.0168134	-1.81658	<0.001	0.0234373	0.979174	-0.290165	0.625575	-4.96262	<0.001	-3.70422	<0.001	Intermediate	F1	female
MSTRG.226	-1.79569	<0.001	-4.50012	<0.001	-6.11681	<0.001	-7.32843	<0.001	5.77962	<0.001	3.07519	0.00818277	0.405507	0.880926	-0.806105	0.681684	7.57531	<0.001	6.52232	<0.001	Intermediate	F1	female
MSTRG.2270	-0.648276	0.0256423	0.1396	0.704841	-1.51453	<0.001	-0.650962	0.0667222	1.84699	<0.001	2.63486	<0.001	3.54209	<0.001	4.40567	<0.001	2.49526	<0.001	5.05663	<0.001	Intermediate	F1	female
MSTRG.228	-2.10582	<0.001	-5.73171	<0.001	-7.90784	<0.001	-7.67651	<0.001	5.88629	<0.001	2.26039	0.0929985	-0.55654	0.848314	-0.325209	0.88455	7.9921	<0.001	7.3513	<0.001	Intermediate	F1	female
MSTRG.230	-2.35271	<0.001	-2.35628	<0.001	-7.53597	<0.001	-3.28857	<0.001	5.5414	<0.001	5.53783	<0.001	2.89461	0.0402126	7.14201	<0.001	7.89411	<0.001	10.4306	<0.001	Intermediate	F1	female
MSTRG.232	-2.96135	<0.001	-5.12352	<0.001	-10.4545	<0.001	-4.91618	<0.001	2.20759	<0.001	0.0454245	0.965977	-2.24847	0.256327	3.28981	<0.001	5.16894	<0.001	8.20599	<0.001	Intermediate	F1	female
MSTRG.2321	0.328498	0.019596	0.0949273	0.598402	0.473884	0.00315358	0.171336	0.290862	-0.523068	<0.001	-0.756639	<0.001	-0.0398957	0.857919	-0.342444	0.00823333	-0.851566	<0.001	-0.51378	<0.001	Intermediate	F1	female
MSTRG.2334	3.2119	<0.001	-0.00114313	1	0.574154	0.657458	-0.998541	0.517112	-1.38405	0.0104873	-4.5971	<0.001	-1.68313	0.0630188	-3.25582	0.00173139	-4.59596	<0.001	-2.25728	<0.001	Intermediate	F1	female
MSTRG.236	-1.68322	0.00923924	-0.29545	0.688304	-3.14921	0.00773982	-1.63128	0.0353234	3.56501	<0.001	4.95278	<0.001	2.46754	0.1189	3.98547	<0.001	5.24823	<0.001	5.61674	<0.001	Intermediate	F1	female
MSTRG.2362	-1.15316	<0.001	0.662897	0.00699138	-0.245635	0.511824	-0.363117	0.231973	0.578163	0.0485862	2.39422	<0.001	1.06248	<0.001	0.945001	<0.001	1.73132	<0.001	1.30812	<0.001	Intermediate	F1	female
MSTRG.2368	6.33163	<0.001	9.96923	<0.001	1.65326	0.0509825	2.10869	0.00217695	-4.11129	<0.001	-0.473694	0.485306	-1.81943	0.0148107	-1.364	0.0245316	-10.4429	<0.001	-3.47269	<0.001	Intermediate	F1	female
MSTRG.237	-1.14012	0.0274685	-1.44799	0.00531142	-0.536096	0.755285	-0.883926	0.58024	6.17977	<0.001	5.8719	<0.001	2.46767	0.117143	2.11984	0.14274	7.31989	<0.001	3.00377	0.00441506	Intermediate	F1	female
MSTRG.2370	-3.1958	<0.001	-2.63379	<0.001	0.906772	0.125539	-2.20024	<0.001	1.15079	0.0138199	1.71281	<0.001	5.49339	<0.001	2.38638	<0.001	4.34659	<0.001	4.58661	<0.001	Intermediate	F1	female
MSTRG.240	-0.743872	0.0490842	-1.05474	0.00488578	-1.33125	0.00283692	-1.29138	<0.001	4.06985	<0.001	3.75899	<0.001	6.39265	<0.001	6.43252	<0.001	4.81372	<0.001	7.7239	<0.001	Intermediate	F1	female
MSTRG.243	-1.18171	0.0415474	-2.42971	<0.001	-1.83149	0.257603	-2.17425	0.154536	5.19287	<0.001	3.94487	<0.001	1.88561	0.311856	1.54285	0.361088	6.37458	<0.001	3.7171	<0.001	Intermediate	F1	female
MSTRG.2468	-0.585829	<0.001	-0.16726	0.336769	-0.177608	0.395366	-0.435279	0.00410735	0.492163	<0.001	0.910733	<0.001	0.200136	0.305754	-0.0575351	0.744536	1.07799	<0.001	0.377744	<0.001	Intermediate	F1	female
MSTRG.2478	-0.482477	0.00244601	-0.0895312	0.672742	0.0255165	0.937825	-0.259438	0.156901	0.363368	0.0228681	0.756314	<0.001	0.127224	0.581009	-0.15773	0.351646	0.845845	<0.001	0.101708	0.436519	Intermediate	F1	female
MSTRG.2484	0.406939	0.0204266	0.137364	0.531011	-0.396618	0.0597177	-0.0120405	0.983289	-0.502115	0.00241796	-0.77169	<0.001	0.0374267	0.886984	0.422004	0.00854596	-0.909054	<0.001	0.434045	<0.001	Intermediate	F1	female
MSTRG.2486	5.23139	<0.001	3.94454	<0.001	4.82212	<0.001	4.17385	<0.001	-1.08326	0.0497627	-2.37011	<0.001	-0.156119	0.850413	-0.80439	0.121092	-6.31465	<0.001	-4.97824	<0.001	Intermediate	F1	female
MSTRG.250	-0.880373	0.0148942	-2.00371	<0.001	-2.40234	<0.001	-2.25895	<0.001	5.17453	<0.001	4.0512	<0.001	4.38361	<0.001	4.527	<0.001	6.0549	<0.001	6.78595	<0.001	Intermediate	F1	female
MSTRG.2500	1.56641	<0.001	-1.40013	0.00123908	0.334926	0.417819	0.249264	0.525399	-2.39188	<0.001	-5.35842	<0.001	-0.854294	0.0105479	-0.939955	<0.001	-3.95829	<0.001	-1.18922	<0.001	Intermediate	F1	female
MSTRG.2501	-1.56201	<0.001	-4.12518	<0.001	-2.46296	<0.001	-2.04302	<0.001	3.27004	<0.001	0.706875	0.199496	-0.925807	0.102804	-0.50587	0.271926	4.83205	<0.001	1.53715	<0.001	Intermediate	F1	female
MSTRG.2503	-0.69535	<0.001	-0.749951	<0.001	-0.575851	<0.001	-0.620166	<0.001	1.23282	<0.001	1.17822	<0.001	0.548119	<0.001	0.503804	<0.001	1.92817	<0.001	1.12397	<0.001	Intermediate	F1	female
MSTRG.2505	0.867669	<0.001	1.22119	<0.001	-0.0616453	0.825982	0.0226549	0.944383	-0.550348	<0.001	-0.196823	0.283617	0.0326122	0.898125	0.116912	0.524574	-1.41802	<0.001	0.0942575	0.492751	Intermediate	F1	female
MSTRG.2535	0.626599	<0.001	1.11268	<0.001	0.290846	0.105649	0.176304	0.293064	-1.37282	<0.001	-0.886734	<0.001	-0.588931	<0.001	-0.703473	<0.001	-1.99942	<0.001	-0.879777	<0.001	Intermediate	F1	female
MSTRG.2546	1.19106	0.0111914	2.82245	<0.001	2.31914	<0.001	1.58065	0.0111349	-2.04584	<0.001	-0.414452	0.35988	-1.58001	0.00274073	-2.3185	<0.001	-3.2369	<0.001	-3.89915	<0.001	Intermediate	F1	female
MSTRG.2547	5.25467	<0.001	7.42392	<0.001	5.04581	<0.001	4.34575	<0.001	-2.79333	<0.001	-0.624084	0.188735	-1.26396	0.0331907	-1.96402	<0.001	-8.048	<0.001	-6.30977	<0.001	Intermediate	F1	female
MSTRG.2562	0.666807	<0.001	1.04664	<0.001	0.169841	0.448946	-0.0279276	0.921002	-0.347706	0.0210484	0.0321312	0.876338	-0.308643	0.108858	-0.506412	<0.001	-1.01451	<0.001	-0.478484	<0.001	Intermediate	F1	female
MSTRG.257	-1.28649	0.00175986	-1.76019	<0.001	-3.91895	<0.001	-2.19123	<0.001	4.1876	<0.001	3.7139	<0.001	2.72239	0.0395287	4.45012	<0.001	5.47409	<0.001	6.64134	<0.001	Intermediate	F1	female
MSTRG.2572	0.541234	<0.001	0.550658	<0.001	0.211408	0.124426	0.147123	0.23737	-0.436563	<0.001	-0.427139	<0.001	-0.206463	0.114916	-0.270748	0.00759929	-0.977798	<0.001	-0.417871	<0.001	Intermediate	F1	female
MSTRG.2578	-1.09283	<0.001	-0.984204	<0.001	-0.520304	0.108677	-1.16658	<0.001	0.937707	<0.001	1.04634	<0.001	2.55701	<0.001	1.91073	<0.001	2.03054	<0.001	3.07731	<0.001	Intermediate	F1	female
MSTRG.2616	-0.884588	<0.001	-0.768589	<0.001	0.250984	0.441757	-0.0329569	0.939945	0.687885	0.00156632	0.803884	<0.001	-0.413847	0.146398	-0.697788	0.00117877	1.57247	<0.001	-0.664831	<0.001	Intermediate	F1	female
MSTRG.2620	1.64313	<0.001	-0.758924	0.257687	2.07431	<0.001	1.49561	<0.001	-1.07656	0.00670633	-3.47861	<0.001	-1.11255	0.012292	-1.69125	<0.001	-2.71969	<0.001	-3.18686	<0.001	Intermediate	F1	female
MSTRG.2625	1.94449	<0.001	1.81499	<0.001	2.32859	<0.001	1.56958	<0.001	-0.84668	<0.001	-0.976185	<0.001	-0.58055	0.0137488	-1.33956	<0.001	-2.79117	<0.001	-2.90914	<0.001	Intermediate	F1	female
MSTRG.2637	0.783632	<0.001	1.08747	<0.001	0.426161	0.01144	0.189786	0.259787	-0.6464	<0.001	-0.342566	0.0341236	-0.112675	0.568618	-0.34905	0.0100056	-1.43003	<0.001	-0.538836	<0.001	Intermediate	F1	female
MSTRG.2651	0.244564	0.0231621	1.13104	<0.001	0.086202	0.592597	0.0248535	0.890571	-0.583335	<0.001	0.303137	0.00308364	0.0290791	0.865342	-0.0322694	0.802968	-0.827899	<0.001	-0.0571229	0.5159	Intermediate	F1	female
MSTRG.2665	4.68871	<0.001	4.34141	<0.001	4.35687	<0.001	4.45289	<0.001	-1.21104	<0.001	-1.55834	<0.001	-0.472407	0.190621	-0.376384	0.195123	-5.89975	<0.001	-4.82928	<0.001	Intermediate	F1	female
MSTRG.2681	0.50322	<0.001	0.924585	<0.001	0.303162	0.0924021	0.170345	0.314879	-0.295077	0.032248	0.126289	0.423556	-0.475606	0.00334205	-0.608423	<0.001	-0.798296	<0.001	-0.778768	<0.001	Intermediate	F1	female
MSTRG.2682	5.16429	<0.001	2.09514	0.184044	4.91563	<0.001	5.17067	<0.001	-1.54242	0.00348819	-4.61157	<0.001	-1.29546	0.0109814	-1.04042	0.0121938	-6.70671	<0.001	-6.2111	<0.001	Intermediate	F1	female
MSTRG.2687	0.798886	<0.001	0.0625993	0.856665	-0.0059532	0.984317	0.337444	0.135913	-1.0312	<0.001	-1.76748	<0.001	-0.20405	0.462047	0.139347	0.527076	-1.83008	<0.001	-0.198097	0.211355	Intermediate	F1	female
MSTRG.2689	0.388254	0.0100893	0.7346	<0.001	0.843555	<0.001	0.549301	<0.001	-1.08168	<0.001	-0.735332	<0.001	-0.883901	<0.001	-1.17816	<0.001	-1.46993	<0.001	-1.72746	<0.001	Intermediate	F1	female
MSTRG.2690	-0.908304	0.0262741	-3.08168	<0.001	0.141843	0.911029	0.858053	0.246551	2.46956	<0.001	0.296179	0.697045	0.0786155	0.94276	0.794826	0.231276	3.37786	<0.001	-0.0632275	0.925836	Intermediate	F1	female
MSTRG.2692	-1.22119	0.0146714	0.259885	0.649403	-2.14621	<0.001	-0.774412	0.105785	1.90231	0.00121758	3.38338	<0.001	5.45792	<0.001	6.82972	<0.001	3.12349	<0.001	7.60413	<0.001	Intermediate	F1	female
MSTRG.2697	1.1128	0.00492067	0.94879	0.021222	1.02092	0.0191438	1.33852	<0.001	-1.0371	0.00311023	-1.20112	<0.001	-0.0700809	0.893917	0.247526	0.50831	-2.14991	<0.001	-1.091	<0.001	Intermediate	F1	female
MSTRG.2723	-1.91758	<0.001	-0.933121	0.00108617	-1.05677	0.00212897	-1.57325	<0.001	1.50158	<0.001	2.48604	<0.001	4.60914	<0.001	4.09265	<0.001	3.41916	<0.001	5.6659	<0.001	Intermediate	F1	female
MSTRG.2806	-0.428109	<0.001	-0.323278	0.00488684	-0.193364	0.197205	-0.440846	<0.001	0.337859	0.00236768	0.442691	<0.001	0.313876	0.0185981	0.0663935	0.604433	0.765969	<0.001	0.50724	<0.001	Intermediate	F1	female
MSTRG.2821	0.51625	<0.001	0.0415305	0.781121	0.472165	<0.001	0.559713	<0.001	-0.83454	<0.001	-1.30926	<0.001	-0.823534	<0.001	-0.735986	<0.001	-1.35079	<0.001	-1.2957	<0.001	Intermediate	F1	female
MSTRG.2841	0.564801	<0.001	0.162416	0.342852	0.0822419	0.719861	0.053743	0.809432	-0.563145	<0.001	-0.96553	<0.001	0.0393226	0.865296	0.0108237	0.949491	-1.12795	<0.001	-0.0429193	0.731275	Intermediate	F1	female
MSTRG.2864	-1.68829	<0.001	-1.91179	<0.001	-3.5157	<0.001	-3.5288	<0.001	2.52597	<0.001	2.30248	<0.001	-0.658862	0.395016	-0.671961	0.27661	4.21426	<0.001	2.85684	<0.001	Intermediate	F1	female
MSTRG.2891	-1.79372	0.0357469	-1.39674	0.0851314	-3.42213	0.0973078	-2.22897	0.217875	3.33825	0.00592303	3.73523	0.0013313	-0.556566	0.851947	0.63659	0.760425	5.13197	<0.001	2.86556	0.00815872	Intermediate	F1	female
MSTRG.2903	0.588523	<0.001	0.445555	0.00413907	0.385994	0.0432891	0.291739	0.0830831	-0.670668	<0.001	-0.813636	<0.001	-0.304981	0.104889	-0.399236	0.00614796	-1.25919	<0.001	-0.690976	<0.001	Intermediate	F1	female
MSTRG.2919	1.98495	<0.001	7.13564	<0.001	0.458572	0.345637	0.00340507	1	-5.45036	<0.001	-0.299667	0.407723	-0.528754	0.236234	-0.98392	0.00360097	-7.43531	<0.001	-0.987326	<0.001	Intermediate	F1	female
MSTRG.2932	-0.467881	<0.001	-0.149986	0.099319	-0.294521	0.00381699	-0.182023	0.0489758	0.625489	<0.001	0.943384	<0.001	0.566863	<0.001	0.679361	<0.001	1.09337	<0.001	0.861384	<0.001	Intermediate	F1	female
MSTRG.2940	-0.558291	0.00683749	-0.546592	0.0102152	-0.365086	0.192269	-0.672863	0.00147232	1.20187	<0.001	1.21357	<0.001	0.82729	<0.001	0.519513	0.0102092	1.76016	<0.001	1.19238	<0.001	Intermediate	F1	female
MSTRG.2946	0.37165	0.00794319	0.361146	0.0121978	0.111815	0.59996	0.419405	0.0031104	-0.543603	<0.001	-0.554107	<0.001	-0.191412	0.295887	0.116178	0.437751	-0.915253	<0.001	-0.303227	0.00375603	Intermediate	F1	female
MSTRG.2971	-0.423852	0.00288783	-0.911382	<0.001	-0.536291	0.0016483	-0.786462	<0.001	1.14022	<0.001	0.652687	<0.001	1.54945	<0.001	1.29928	<0.001	1.56407	<0.001	2.08575	<0.001	Intermediate	F1	female
MSTRG.2987	-1.22	<0.001	-1.41327	<0.001	-0.0484372	0.921565	-0.478663	0.0919909	1.89616	<0.001	1.70288	<0.001	1.09678	<0.001	0.666558	0.00680371	3.11615	<0.001	1.14522	<0.001	Intermediate	F1	female
MSTRG.2990	5.29954	<0.001	5.02505	<0.001	5.66835	<0.001	5.70449	<0.001	-1.03113	<0.001	-1.30561	<0.001	-1.5307	<0.001	-1.49456	<0.001	-6.33066	<0.001	-7.19905	<0.001	Intermediate	F1	female
MSTRG.2994	-0.401016	0.0163542	0.0410113	0.867339	0.133198	0.606232	0.0658329	0.801045	0.806032	<0.001	1.24806	<0.001	0.931367	<0.001	0.864002	<0.001	1.20705	<0.001	0.798169	<0.001	Intermediate	F1	female
MSTRG.2999	-2.08033	<0.001	-4.0115	<0.001	-0.242585	0.94484	1.83693	0.353055	2.2123	0.00184384	0.281138	0.799346	-1.03746	0.699518	1.04206	0.562063	4.29264	<0.001	-0.794877	0.589754	Intermediate	F1	female
MSTRG.3022	-1.364	<0.001	-0.664819	<0.001	0.946283	<0.001	0.648623	<0.001	0.43824	0.00765998	1.13742	<0.001	0.0314553	0.89726	-0.266205	0.0930321	1.80224	<0.001	-0.914828	<0.001	Intermediate	F1	female
MSTRG.3038	0.316698	0.00495848	0.194078	0.119651	0.103641	0.538467	0.258874	0.031468	-0.359032	<0.001	-0.481652	<0.001	-0.178376	0.220338	-0.0231425	0.876402	-0.67573	<0.001	-0.282016	<0.001	Intermediate	F1	female
MSTRG.3060	-0.958063	0.00658035	-1.95029	<0.001	-0.887245	0.0343887	-0.322732	0.44366	1.52707	<0.001	0.534843	0.226846	1.78541	<0.001	2.34993	<0.001	2.48513	<0.001	2.67266	<0.001	Intermediate	F1	female
MSTRG.3061	-0.392757	0.0356401	-0.57723	0.00167101	-0.464523	0.0472972	-0.851486	<0.001	2.13612	<0.001	1.95164	<0.001	1.19318	<0.001	0.80622	<0.001	2.52887	<0.001	1.65771	<0.001	Intermediate	F1	female
MSTRG.3066	-2.4591	<0.001	-3.17289	<0.001	-0.327914	0.650313	-1.51626	0.00689385	1.78992	0.00616329	1.07613	0.152413	4.67755	<0.001	3.48921	<0.001	4.24902	<0.001	5.00547	<0.001	Intermediate	F1	female
MSTRG.3073	-1.85898	0.00242971	-1.06516	0.0486148	-1.27885	0.0105154	-0.0240956	0.988386	2.29657	0.0133928	3.0904	<0.001	5.84993	<0.001	7.10468	<0.001	4.15555	<0.001	7.12878	<0.001	Intermediate	F1	female
MSTRG.3084	0.299035	<0.001	0.113463	0.261062	-0.297703	0.00308091	-0.229206	0.00910992	-0.181222	0.0353655	-0.366795	<0.001	-0.10554	0.354821	-0.0370423	0.712669	-0.480257	<0.001	0.192163	0.00265342	Intermediate	F1	female
MSTRG.3089	0.33047	<0.001	0.136986	0.1041	0.0409835	0.736972	0.313748	<0.001	-0.298924	<0.001	-0.492408	<0.001	-0.511124	<0.001	-0.23836	<0.001	-0.629394	<0.001	-0.552108	<0.001	Intermediate	F1	female
MSTRG.3126	-1.36747	0.00580732	-1.51083	0.00259528	-1.16191	0.0669107	-0.466978	0.46314	2.41124	<0.001	2.26788	<0.001	4.43547	<0.001	5.1304	<0.001	3.77871	<0.001	5.59738	<0.001	Intermediate	F1	female
MSTRG.3133	-0.628351	0.0215206	-1.71637	<0.001	-0.674656	0.0241452	-0.483422	0.0678029	0.817357	0.00304762	-0.270659	0.438771	1.14387	<0.001	1.33511	<0.001	1.44571	<0.001	1.81853	<0.001	Intermediate	F1	female
MSTRG.314	2.35031	<0.001	3.5634	<0.001	2.02319	<0.001	2.09907	<0.001	-1.40166	<0.001	-0.188562	0.361991	-1.30004	<0.001	-1.22416	<0.001	-3.75196	<0.001	-3.32323	<0.001	Intermediate	F1	female
MSTRG.3157	-1.00153	0.00413762	-1.11081	0.00161087	-0.433714	0.390858	-2.96591	<0.001	3.97393	<0.001	3.86465	<0.001	5.72945	<0.001	3.19725	<0.001	4.97546	<0.001	6.16316	<0.001	Intermediate	F1	female
MSTRG.3175	1.14527	<0.001	1.13934	<0.001	0.444585	0.0027909	0.367917	0.00418073	-0.311149	0.00836178	-0.317083	0.00851544	-0.335696	0.023696	-0.412364	<0.001	-1.45642	<0.001	-0.780281	<0.001	Intermediate	F1	female
MSTRG.3203	-0.914377	0.0412339	-1.51555	<0.001	0.0666673	0.952256	-1.18281	0.250158	3.98988	<0.001	3.3887	<0.001	-0.63825	0.487491	-1.88772	0.0227551	4.90426	<0.001	-0.704918	0.182648	Intermediate	F1	female
MSTRG.3221	3.25927	0.0184233	6.92651	<0.001	-0.242601	0.94484	-0.0112175	1	-3.45849	<0.001	0.208752	0.787637	-3.01182	0.145713	-2.78043	0.0818365	-6.71776	<0.001	-2.76922	0.0170722	Intermediate	F1	female
MSTRG.3222	1.46673	0.0132806	0.973833	0.144952	1.33755	0.341739	1.25247	0.35122	-1.14649	0.0275717	-1.63938	0.00200805	-0.22411	0.874971	-0.309194	0.784428	-2.61322	<0.001	-1.56166	0.0819838	Intermediate	F1	female
MSTRG.3241	-1.31236	<0.001	-1.20747	<0.001	0.0840595	0.829459	0.199878	0.519709	0.997664	<0.001	1.10255	<0.001	-0.545989	0.0475527	-0.430171	0.0587554	2.31003	<0.001	-0.630049	<0.001	Intermediate	F1	female
MSTRG.3253	0.981188	<0.001	1.59721	<0.001	1.43382	<0.001	0.806092	0.00609943	-0.912812	<0.001	-0.29679	0.304849	-0.914753	0.00335706	-1.54248	<0.001	-1.894	<0.001	-2.34857	<0.001	Intermediate	F1	female
MSTRG.3269	-0.801641	0.0239314	-0.452777	0.260104	-0.915455	0.0378705	-1.03364	0.0042174	2.73572	<0.001	3.08458	<0.001	3.90626	<0.001	3.78807	<0.001	3.53736	<0.001	4.82171	<0.001	Intermediate	F1	female
MSTRG.3276	-0.439659	0.0232023	-1.10113	<0.001	0.842167	0.00359283	0.706806	0.007141	1.42162	<0.001	0.760145	<0.001	-0.188708	0.572677	-0.324069	0.189608	1.86128	<0.001	-1.03088	<0.001	Intermediate	F1	female
MSTRG.3282	2.18825	<0.001	2.64228	<0.001	0.383051	0.550836	1.42562	<0.001	-1.26171	<0.001	-0.80769	0.0172506	-1.56988	<0.001	-0.527305	0.129838	-3.44997	<0.001	-1.95293	<0.001	Intermediate	F1	female
MSTRG.3318	1.40592	<0.001	1.43435	<0.001	0.578855	0.00602918	1.06102	<0.001	-0.36461	0.03225	-0.33618	0.0583934	-1.25843	<0.001	-0.776266	<0.001	-1.77053	<0.001	-1.83728	<0.001	Intermediate	F1	female
MSTRG.3321	-0.499806	0.00126779	-0.657264	<0.001	-0.449745	0.0225468	-0.791209	<0.001	1.52023	<0.001	1.36277	<0.001	1.34682	<0.001	1.00536	<0.001	2.02003	<0.001	1.79657	<0.001	Intermediate	F1	female
MSTRG.3330	1.21231	<0.001	0.390907	0.356478	0.404809	0.212103	0.373751	0.181191	-1.24725	<0.001	-2.06865	<0.001	-0.457888	0.127454	-0.488945	0.0382638	-2.45956	<0.001	-0.862696	<0.001	Intermediate	F1	female
MSTRG.3331	-0.676096	0.0208493	0.670447	0.0162943	-0.0975223	0.857144	-0.00181767	1	0.940624	0.00142313	2.28717	<0.001	0.605015	0.140666	0.70072	0.0322874	1.61672	<0.001	0.702538	0.00675866	Intermediate	F1	female
MSTRG.3353	-0.491106	0.00806499	-1.29671	<0.001	-0.120141	0.685325	-0.306272	0.152143	0.502394	0.00522605	-0.303209	0.121754	0.75323	<0.001	0.567098	0.00142156	0.9935	<0.001	0.873371	<0.001	Intermediate	F1	female
MSTRG.3360	-0.396915	<0.001	-0.388845	<0.001	-0.319959	0.0226569	-0.40461	<0.001	0.99431	<0.001	1.00238	<0.001	0.931507	<0.001	0.846856	<0.001	1.39123	<0.001	1.25147	<0.001	Intermediate	F1	female
MSTRG.3361	1.61017	<0.001	1.70121	<0.001	2.4399	0.00261779	2.39307	0.00156592	-0.759445	0.0482106	-0.668407	0.0845709	-0.750063	0.236674	-0.796892	0.119572	-2.36962	<0.001	-3.18997	<0.001	Intermediate	F1	female
MSTRG.337	-1.84146	0.0188096	-0.611292	0.454445	-1.51332	0.0745434	-0.572834	0.487041	2.02308	0.0432338	3.25325	<0.001	4.39325	<0.001	5.33373	<0.001	3.86454	<0.001	5.90657	<0.001	Intermediate	F1	female
MSTRG.3372	-1.29963	0.0359528	-0.661067	0.280921	-0.302415	0.752236	-1.47395	0.0720335	3.395	0.00129241	4.03357	<0.001	1.83753	0.0393834	0.665998	0.506062	4.69464	<0.001	2.13995	<0.001	Intermediate	F1	female
MSTRG.3382	2.04789	0.00365204	-0.532108	0.681335	-0.647475	0.819035	-0.0177817	1	-1.32689	0.023292	-3.9069	<0.001	-1.73087	0.433077	-1.10118	0.477575	-3.37479	<0.001	-1.08339	0.322298	Intermediate	F1	female
MSTRG.3400	0.368083	<0.001	0.275268	<0.001	0.447675	<0.001	0.389856	<0.001	-0.181026	0.012159	-0.273841	<0.001	-0.457159	<0.001	-0.514977	<0.001	-0.549109	<0.001	-0.904834	<0.001	Intermediate	F1	female
MSTRG.3409	-0.647785	<0.001	-0.648388	<0.001	-0.0409478	0.911886	-0.0869745	0.766249	1.32246	<0.001	1.32186	<0.001	0.706998	0.00157601	0.660972	<0.001	1.97024	<0.001	0.747946	<0.001	Intermediate	F1	female
MSTRG.3415	-0.273707	0.00279247	-0.317205	<0.001	-0.334058	0.00212897	-0.19642	0.0481222	0.353091	<0.001	0.309593	<0.001	0.299715	0.00542466	0.437353	<0.001	0.626798	<0.001	0.633773	<0.001	Intermediate	F1	female
MSTRG.343	-1.05787	<0.001	-0.435292	0.106671	-1.28131	<0.001	-1.13061	<0.001	2.22876	<0.001	2.85133	<0.001	2.93514	<0.001	3.08584	<0.001	3.28663	<0.001	4.21645	<0.001	Intermediate	F1	female
MSTRG.3431	-1.1916	0.012173	-1.53031	0.0013057	0.612986	0.587646	0.409508	0.728219	2.80459	<0.001	2.46589	<0.001	-0.251493	0.833813	-0.454971	0.597441	3.99619	<0.001	-0.864479	0.168863	Intermediate	F1	female
MSTRG.3439	-1.26727	<0.001	-0.88202	0.00682613	-1.68246	0.00212396	-1.63987	<0.001	4.72364	<0.001	5.10889	<0.001	4.17112	<0.001	4.21371	<0.001	5.99091	<0.001	5.85358	<0.001	Intermediate	F1	female
MSTRG.3454	1.74091	0.0411849	2.88176	<0.001	-0.455722	0.830263	-1.71201	0.383076	-1.54453	0.0228832	-0.403683	0.56805	-2.95586	0.0344016	-4.21214	0.0028084	-3.28544	<0.001	-2.50013	<0.001	Intermediate	F1	female
MSTRG.3479	4.61073	<0.001	4.32306	<0.001	5.49789	<0.001	5.63348	<0.001	-1.72907	<0.001	-2.01675	<0.001	-1.11933	0.0300167	-0.983742	0.0186698	-6.33981	<0.001	-6.61722	<0.001	Intermediate	F1	female
MSTRG.3507	-1.82581	<0.001	-0.810282	0.119405	-0.69961	0.274789	-0.556475	0.327567	1.54224	0.00230276	2.55777	<0.001	4.64849	<0.001	4.79163	<0.001	3.36805	<0.001	5.3481	<0.001	Intermediate	F1	female
MSTRG.3511	-1.2894	0.0410758	-0.855505	0.196903	0.488645	0.666847	0.356831	0.751206	4.85617	<0.001	5.29007	<0.001	4.58062	<0.001	4.44881	<0.001	6.14557	<0.001	4.09198	<0.001	Intermediate	F1	female
MSTRG.3544	-1.91719	0.00119187	-1.63157	0.00358487	-2.25285	0.00769111	-1.23707	0.0553366	1.63019	0.03225	1.91581	0.00871113	2.26884	0.0763997	3.28462	0.00131602	3.54738	<0.001	4.52169	<0.001	Intermediate	F1	female
MSTRG.3558	0.870487	<0.001	0.489504	0.0128913	0.590833	0.00453257	0.776293	<0.001	-1.24192	<0.001	-1.6229	<0.001	-0.852739	<0.001	-0.667279	<0.001	-2.11241	<0.001	-1.44357	<0.001	Intermediate	F1	female
MSTRG.3566	-0.240988	0.00105913	-0.276129	<0.001	-0.206223	0.0282368	-0.255391	<0.001	0.373161	<0.001	0.33802	<0.001	0.251599	0.00432408	0.202431	0.00533519	0.614149	<0.001	0.457822	<0.001	Intermediate	F1	female
MSTRG.3586	0.317706	<0.001	0.19197	0.0218392	0.397167	<0.001	0.424463	<0.001	-0.372098	<0.001	-0.497834	<0.001	-0.42965	<0.001	-0.402354	<0.001	-0.689804	<0.001	-0.826817	<0.001	Intermediate	F1	female
MSTRG.3596	-1.30929	0.00286978	-2.0393	<0.001	-1.16141	0.0231149	-1.12128	0.0102252	2.47894	<0.001	1.74893	0.0128032	1.67944	0.00716013	1.71956	0.00158793	3.78824	<0.001	2.84084	<0.001	Intermediate	F1	female
MSTRG.3605	-0.431934	<0.001	-0.547252	<0.001	-0.214123	0.102613	-0.267189	0.0125297	0.653562	<0.001	0.538244	<0.001	0.618442	<0.001	0.565376	<0.001	1.0855	<0.001	0.832565	<0.001	Intermediate	F1	female
MSTRG.3615	0.535223	<0.001	0.391687	0.0141138	0.072717	0.778322	0.441908	0.00566378	-0.362868	0.016114	-0.506404	<0.001	-0.236501	0.240814	0.13269	0.426459	-0.898091	<0.001	-0.309218	0.00830309	Intermediate	F1	female
MSTRG.3622	0.838583	<0.001	0.84075	<0.001	1.75906	<0.001	1.27876	<0.001	-0.845637	<0.001	-0.84347	<0.001	-0.749099	0.0011873	-1.22939	<0.001	-1.68422	<0.001	-2.50815	<0.001	Intermediate	F1	female
MSTRG.3634	2.4291	<0.001	2.3709	<0.001	2.32322	<0.001	2.59232	<0.001	-1.22431	<0.001	-1.28251	<0.001	-1.04313	0.00186935	-0.774032	0.00512744	-3.65341	<0.001	-3.36635	<0.001	Intermediate	F1	female
MSTRG.3646	-0.564998	<0.001	-1.2634	<0.001	-0.626274	0.00194118	-0.763296	<0.001	1.70682	<0.001	1.00842	<0.001	0.336882	0.115527	0.19986	0.266711	2.27181	<0.001	0.963156	<0.001	Intermediate	F1	female
MSTRG.3654	-0.80711	0.00666528	-1.28406	<0.001	0.754195	0.381085	-0.608036	0.595135	3.45201	<0.001	2.97506	<0.001	0.112622	0.900657	-1.24961	0.128768	4.25912	<0.001	-0.641573	0.249491	Intermediate	F1	female
MSTRG.3659	-0.995985	0.00612293	-2.05833	<0.001	-1.28355	0.26222	-2.04945	0.0811046	1.57295	<0.001	0.510599	0.275221	-0.127771	0.92987	-0.893671	0.475581	2.56893	<0.001	1.15578	0.0783715	Intermediate	F1	female
MSTRG.366	-1.49522	0.0228751	-1.39673	0.0278976	-0.889932	0.134226	-1.99466	<0.001	1.80092	0.0380901	1.8994	0.0267157	4.07065	<0.001	2.96592	<0.001	3.29613	<0.001	4.96058	<0.001	Intermediate	F1	female
MSTRG.3664	-0.402377	0.0301971	-0.484838	0.00967854	-0.287151	0.250169	-0.425721	0.0298273	0.898429	<0.001	0.815969	<0.001	0.178858	0.487491	0.0402874	0.865994	1.30081	<0.001	0.466009	<0.001	Intermediate	F1	female
MSTRG.3675	2.33677	<0.001	1.52069	<0.001	3.34967	<0.001	2.88434	<0.001	-0.998194	0.00250872	-1.81427	<0.001	-1.23482	<0.001	-1.70014	<0.001	-3.33496	<0.001	-4.58448	<0.001	Intermediate	F1	female
MSTRG.369	2.61041	<0.001	1.54061	0.0572132	3.45977	<0.001	2.67532	<0.001	-2.40747	<0.001	-3.47727	<0.001	-2.49951	0.00344065	-3.28396	<0.001	-5.01789	<0.001	-5.95928	<0.001	Intermediate	F1	female
MSTRG.370	2.30643	<0.001	5.10442	<0.001	1.41946	0.0357167	1.02271	0.124502	-3.48264	<0.001	-0.684644	0.0926487	-1.4869	0.00742038	-1.88366	<0.001	-5.78907	<0.001	-2.90636	<0.001	Intermediate	F1	female
MSTRG.3704	6.92362	<0.001	7.50957	<0.001	6.66705	<0.001	7.02396	<0.001	-0.738908	0.0429731	-0.152957	0.723691	-1.89266	<0.001	-1.53575	<0.001	-7.66253	<0.001	-8.5597	<0.001	Intermediate	F1	female
MSTRG.3706	-1.40386	0.00617816	-0.569254	0.341596	-1.15694	0.0805408	-1.26733	0.0205473	2.59967	<0.001	3.43427	<0.001	5.04845	<0.001	4.93806	<0.001	4.00353	<0.001	6.20539	<0.001	Intermediate	F1	female
MSTRG.3737	-1.45646	<0.001	-1.59807	<0.001	-0.208259	0.596646	-0.313381	0.315223	1.16455	<0.001	1.02293	<0.001	0.540824	0.0891652	0.435702	0.0923048	2.621	<0.001	0.749083	<0.001	Intermediate	F1	female
MSTRG.3743	-0.851551	0.0168808	-1.36018	<0.001	-0.792826	0.0478057	-1.18654	<0.001	1.64502	<0.001	1.13639	0.00958555	1.32867	0.00140703	0.934961	0.0134102	2.49657	<0.001	2.1215	<0.001	Intermediate	F1	female
MSTRG.3747	1.27935	<0.001	1.69431	<0.001	-0.89795	0.0692585	-0.10095	0.866394	-0.691137	0.0114495	-0.276186	0.357582	-1.42536	0.00129862	-0.628365	0.0691088	-1.97049	<0.001	-0.527415	0.0442617	Intermediate	F1	female
MSTRG.3751	2.46647	<0.001	1.4517	<0.001	3.05293	<0.001	2.90955	<0.001	-0.627934	0.0211584	-1.64271	<0.001	-1.58766	<0.001	-1.73104	<0.001	-3.09441	<0.001	-4.64059	<0.001	Intermediate	F1	female
MSTRG.3788	-1.08417	0.00331672	-1.35119	<0.001	-1.07592	0.00947752	-0.854461	0.0159194	1.43033	0.00130629	1.16331	0.011966	1.76209	<0.001	1.98355	<0.001	2.5145	<0.001	2.83801	<0.001	Intermediate	F1	female
MSTRG.3791	-0.720051	<0.001	-1.34661	<0.001	0.0226992	0.935422	-0.319485	0.0380267	1.30174	<0.001	0.675179	<0.001	1.25317	<0.001	0.910989	<0.001	2.02179	<0.001	1.23047	<0.001	Intermediate	F1	female
MSTRG.3796	-1.30053	<0.001	-1.21311	<0.001	-0.439024	0.0812495	-0.578275	0.00473797	1.149	<0.001	1.23642	<0.001	0.0250982	0.936927	-0.114153	0.6212	2.44953	<0.001	0.464122	0.00196285	Intermediate	F1	female
MSTRG.380	7.99508	<0.001	8.57177	<0.001	5.27763	<0.001	5.89476	<0.001	-2.18888	<0.001	-1.6122	<0.001	-0.518562	0.264379	0.0985735	0.820407	-10.184	<0.001	-5.79619	<0.001	Intermediate	F1	female
MSTRG.3805	-1.09233	0.0356266	-2.35946	<0.001	-2.59588	0.0110754	-0.85254	0.221953	3.37363	<0.001	2.1065	0.0183429	2.8775	0.0405321	4.62084	<0.001	4.46596	<0.001	5.47338	<0.001	Intermediate	F1	female
MSTRG.3812	-2.49523	0.00227216	-2.8034	<0.001	-0.368566	0.832762	-0.54174	0.730348	3.49633	<0.001	3.18816	<0.001	2.27899	0.15474	2.10581	0.125598	5.99156	<0.001	2.64755	0.0164297	Intermediate	F1	female
MSTRG.382	3.0077	<0.001	3.96882	<0.001	4.1596	<0.001	4.95083	<0.001	-1.72338	<0.001	-0.762255	0.0301868	-0.434025	0.358485	0.35721	0.313952	-4.73108	<0.001	-4.59362	<0.001	Intermediate	F1	female
MSTRG.3820	-1.28022	<0.001	-1.43565	<0.001	-0.202975	0.598573	-0.767483	0.00473443	0.562205	0.0367759	0.406781	0.158525	0.530586	0.0973951	-0.0339217	0.91854	1.84243	<0.001	0.733561	<0.001	Intermediate	F1	female
MSTRG.3832	2.99943	0.00522119	4.5616	<0.001	3.03094	0.00977373	3.43941	<0.001	-1.61931	0.0212047	-0.0571513	0.94632	-2.17635	0.00457496	-1.76789	0.0036461	-4.61875	<0.001	-5.2073	<0.001	Intermediate	F1	female
MSTRG.3836	-0.861217	<0.001	-0.799712	<0.001	-0.591938	0.00418579	-0.92108	<0.001	1.62338	<0.001	1.68488	<0.001	2.22432	<0.001	1.89518	<0.001	2.4846	<0.001	2.81626	<0.001	Intermediate	F1	female
MSTRG.3841	0.674477	<0.001	0.18901	0.154957	0.391052	0.0051396	0.603222	<0.001	-0.828344	<0.001	-1.31381	<0.001	-0.627346	<0.001	-0.415176	<0.001	-1.50282	<0.001	-1.0184	<0.001	Intermediate	F1	female
MSTRG.3855	-0.802823	0.0408727	-0.500553	0.244251	-1.05064	0.0320561	-2.15106	<0.001	3.01214	<0.001	3.31441	<0.001	5.71816	<0.001	4.61774	<0.001	3.81496	<0.001	6.7688	<0.001	Intermediate	F1	female
MSTRG.3857	-0.888896	<0.001	0.0895171	0.66035	-0.664398	<0.001	-0.77128	<0.001	0.675186	<0.001	1.6536	<0.001	1.95454	<0.001	1.84766	<0.001	1.56408	<0.001	2.61894	<0.001	Intermediate	F1	female
MSTRG.3870	-1.83247	<0.001	-1.5312	0.00173168	-0.242582	0.94484	-0.0112266	1	6.20439	<0.001	6.50566	<0.001	-1.03746	0.6949	-0.806101	0.689037	8.03686	<0.001	-0.794875	0.584476	Intermediate	F1	female
MSTRG.3891	1.80893	0.0266149	1.14476	0.231817	3.56602	<0.001	2.78115	<0.001	-1.75301	0.00671491	-2.41718	<0.001	-1.99567	0.00121808	-2.78054	<0.001	-3.56194	<0.001	-5.56168	<0.001	Intermediate	F1	female
MSTRG.390	1.13877	0.00841836	1.5004	<0.001	0.746817	0.133123	-0.202385	0.735229	-1.21255	0.00167781	-0.850929	0.0283716	-0.139239	0.823512	-1.08844	0.0045694	-2.35133	<0.001	-0.886056	0.00257402	Intermediate	F1	female
MSTRG.3902	3.86398	<0.001	3.72655	<0.001	3.36422	<0.001	3.36557	<0.001	-0.634511	0.0156651	-0.771945	0.00316758	-1.00429	<0.001	-1.00295	<0.001	-4.49849	<0.001	-4.36851	<0.001	Intermediate	F1	female
MSTRG.3912	3.25696	0.0301971	4.52068	<0.001	1.20442	0.676456	3.61964	0.012568	-3.34487	0.00238673	-2.08116	0.0268092	-2.80723	0.188425	-0.392011	0.765983	-6.60184	<0.001	-4.01165	<0.001	Intermediate	F1	female
MSTRG.393	1.47786	<0.001	3.93136	<0.001	1.22989	0.0154175	0.874717	0.0774082	-3.03906	<0.001	-0.585566	0.0571133	-0.710261	0.130916	-1.06543	0.00570614	-4.51692	<0.001	-1.94015	<0.001	Intermediate	F1	female
MSTRG.3956	0.352016	0.00681449	0.0759348	0.660384	0.35794	0.0283188	0.424035	0.00135972	-0.35022	0.00561368	-0.626301	<0.001	-0.119493	0.519815	-0.0533983	0.730554	-0.702236	<0.001	-0.477433	<0.001	Intermediate	F1	female
MSTRG.3961	-2.39299	0.0152711	-2.38352	0.0130694	-0.970039	0.51142	-1.74854	0.21159	3.32568	0.0115854	3.33514	0.0111043	2.41317	0.124583	1.63467	0.292768	5.71866	<0.001	3.38321	0.00124343	Intermediate	F1	female
MSTRG.3962	-2.05399	<0.001	-1.74523	<0.001	-0.810548	0.143274	-1.51113	<0.001	2.06908	<0.001	2.37784	<0.001	2.55778	<0.001	1.85719	<0.001	4.12307	<0.001	3.36833	<0.001	Intermediate	F1	female
MSTRG.3975	0.544175	<0.001	2.21261	<0.001	0.216047	0.243607	0.241847	0.118394	-1.77851	<0.001	-0.110073	0.457275	-0.0945303	0.642217	-0.0687301	0.665872	-2.32268	<0.001	-0.310577	0.00278424	Intermediate	F1	female
MSTRG.4	4.23976	<0.001	5.04621	<0.001	2.78843	0.0951407	4.75278	<0.001	-2.04106	0.00505462	-1.23461	0.0710648	-3.27418	0.00550721	-1.30983	0.0681406	-6.28081	<0.001	-6.06261	<0.001	Intermediate	F1	female
MSTRG.4012	-1.2119	0.0189194	-0.747009	0.191102	-0.55011	0.471192	-1.19153	0.0385218	4.51883	<0.001	4.98373	<0.001	2.47951	<0.001	1.83809	0.00104096	5.73074	<0.001	3.02962	<0.001	Intermediate	F1	female
MSTRG.4030	0.426175	0.0353717	0.305447	0.168515	1.01063	<0.001	0.636994	0.00133668	-0.843543	<0.001	-0.964271	<0.001	-0.898769	<0.001	-1.2724	<0.001	-1.26972	<0.001	-1.9094	<0.001	Intermediate	F1	female
MSTRG.4056	0.926727	0.0145851	1.41941	<0.001	2.04667	<0.001	2.5111	<0.001	-1.44649	<0.001	-0.953806	0.00445584	-1.277	<0.001	-0.812573	0.00955949	-2.37321	<0.001	-3.32367	<0.001	Intermediate	F1	female
MSTRG.4063	3.77885	0.0242291	8.19062	<0.001	-3.29151	0.20519	1.3335	0.433718	-5.57525	<0.001	-1.16348	0.416162	-9.47325	<0.001	-4.84824	<0.001	-9.3541	<0.001	-6.18174	<0.001	Intermediate	F1	female
MSTRG.4064	4.98259	0.0057412	9.68069	<0.001	-4.65387	0.0826378	2.16011	0.233621	-5.69351	<0.001	-0.99541	0.568955	-10.9151	<0.001	-4.1011	0.0043301	-10.6761	<0.001	-6.26122	<0.001	Intermediate	F1	female
MSTRG.407	-1.65087	0.0118872	-1.18708	0.0619429	-3.1641	0.00212396	-3.19337	<0.001	3.37563	0.00184384	3.83942	<0.001	2.88571	0.0450807	2.85643	0.0234492	5.0265	<0.001	6.04981	<0.001	Intermediate	F1	female
MSTRG.4091	-0.89488	<0.001	-0.865669	<0.001	-0.50351	0.0163951	-0.638393	<0.001	1.12944	<0.001	1.15865	<0.001	1.21116	<0.001	1.07628	<0.001	2.02432	<0.001	1.71467	<0.001	Intermediate	F1	female
MSTRG.4093	4.65947	<0.001	4.98454	<0.001	6.69289	<0.001	6.08624	<0.001	-1.7253	<0.001	-1.40023	<0.001	-0.327477	0.419057	-0.934118	<0.001	-6.38477	<0.001	-7.02036	<0.001	Intermediate	F1	female
MSTRG.4109	-0.824101	0.0144576	-2.74883	<0.001	-1.99693	<0.001	-0.709675	0.0496665	4.821	<0.001	2.89628	<0.001	6.30696	<0.001	7.59422	<0.001	5.6451	<0.001	8.3039	<0.001	Intermediate	F1	female
MSTRG.4118	0.696588	0.00168479	2.0101	<0.001	0.777632	0.00273262	0.938935	<0.001	-1.71808	<0.001	-0.404573	0.0656692	-0.662516	0.00901407	-0.501212	0.0164826	-2.41467	<0.001	-1.44015	<0.001	Intermediate	F1	female
MSTRG.4126	-0.671724	0.0132346	-0.286381	0.369152	-0.438212	0.2363	-0.0739162	0.873254	1.7602	<0.001	2.14554	<0.001	2.1504	<0.001	2.5147	<0.001	2.43192	<0.001	2.58861	<0.001	Intermediate	F1	female
MSTRG.4144	-0.437559	0.0340733	-0.920275	<0.001	-0.614485	0.0142403	-0.620914	0.00297752	1.43148	<0.001	0.948768	<0.001	1.16421	<0.001	1.15778	<0.001	1.86904	<0.001	1.7787	<0.001	Intermediate	F1	female
MSTRG.4151	-1.19077	<0.001	-1.0945	0.00158471	-0.550684	0.23595	-1.01323	0.00424333	2.16883	<0.001	2.26509	<0.001	3.52717	<0.001	3.06463	<0.001	3.3596	<0.001	4.07786	<0.001	Intermediate	F1	female
MSTRG.4171	-0.779751	0.0412468	-0.682648	0.0919708	-0.773827	0.111226	-1.03659	0.00767295	2.91053	<0.001	3.00763	<0.001	3.92646	<0.001	3.66369	<0.001	3.69028	<0.001	4.70028	<0.001	Intermediate	F1	female
MSTRG.418	-1.33942	0.0045421	0.131551	0.832936	-1.10485	0.0352939	-0.579551	0.236082	2.01448	<0.001	3.48545	<0.001	7.30793	<0.001	7.83323	<0.001	3.3539	<0.001	8.41278	<0.001	Intermediate	F1	female
MSTRG.4186	-0.884485	<0.001	-1.04256	<0.001	-0.379644	0.225447	-0.696388	0.00389442	0.837582	<0.001	0.679508	0.00496744	1.48658	<0.001	1.16984	<0.001	1.72207	<0.001	1.86623	<0.001	Intermediate	F1	female
MSTRG.4209	-1.53838	0.0194365	-5.15447	<0.001	-4.56506	<0.001	-5.49971	<0.001	4.47216	<0.001	0.856071	0.681741	1.98751	0.212314	1.05287	0.543356	6.01054	<0.001	6.55257	<0.001	Intermediate	F1	female
MSTRG.4216	8.73749	<0.001	9.8648	<0.001	2.36127	0.0746168	3.029	0.00445604	-2.97808	0.00213722	-1.85076	0.0754606	-2.10695	0.0936816	-1.43922	0.162154	-11.7156	<0.001	-4.46821	<0.001	Intermediate	F1	female
MSTRG.4233	4.27885	<0.001	4.80946	<0.001	3.36313	<0.001	3.1959	<0.001	-1.29156	0.0194103	-0.76096	0.167213	-0.718316	0.330152	-0.885547	0.128203	-5.57042	<0.001	-4.08144	<0.001	Intermediate	F1	female
MSTRG.4237	-1.50483	0.02501	-5.65748	<0.001	-0.302481	0.802169	-4.01771	0.00849603	2.33886	0.00711332	-1.8138	0.292359	4.35182	<0.001	0.636586	0.759396	3.84368	<0.001	4.6543	<0.001	Intermediate	F1	female
MSTRG.4247	0.219881	0.00770976	0.199038	0.0207326	-0.0911894	0.447266	-0.026244	0.84729	-0.166426	0.0416873	-0.187269	0.0247725	-0.439081	<0.001	-0.374135	<0.001	-0.386307	<0.001	-0.347891	<0.001	Intermediate	F1	female
MSTRG.425	3.15317	0.00844911	5.62509	<0.001	1.0422	0.572225	2.41544	0.0516744	-2.37466	0.00468967	0.0972636	0.926745	-1.08273	0.473739	0.290515	0.801944	-5.52783	<0.001	-2.12493	0.0280922	Intermediate	F1	female
MSTRG.4250	1.63572	0.00149703	6.6094	<0.001	0.741872	0.297267	-0.852489	0.261397	-4.9975	<0.001	-0.0238308	0.968279	-2.84656	<0.001	-4.44092	<0.001	-6.63323	<0.001	-3.58843	<0.001	Intermediate	F1	female
MSTRG.4265	4.94524	<0.001	4.67323	<0.001	3.16476	<0.001	3.66822	<0.001	-1.74305	<0.001	-2.01505	<0.001	-2.30414	<0.001	-1.80069	<0.001	-6.68829	<0.001	-5.4689	<0.001	Intermediate	F1	female
MSTRG.4275	7.65816	<0.001	8.00571	<0.001	5.90067	<0.001	6.07145	<0.001	-1.50704	0.00278721	-1.1595	0.0266445	-0.0174837	0.982791	0.153303	0.806765	-9.1652	<0.001	-5.91815	<0.001	Intermediate	F1	female
MSTRG.4276	-0.590973	<0.001	-0.268025	0.107923	-0.369992	0.082444	-0.225837	0.253304	0.826094	<0.001	1.14904	<0.001	1.0737	<0.001	1.21785	<0.001	1.41707	<0.001	1.44369	<0.001	Intermediate	F1	female
MSTRG.4279	-0.792581	0.00154805	-0.0604791	0.871955	-1.33641	<0.001	-1.14079	<0.001	0.579747	0.0219551	1.31185	<0.001	0.265959	0.491319	0.461574	0.0949226	1.37233	<0.001	1.60237	<0.001	Intermediate	F1	female
MSTRG.4288	1.41264	<0.001	1.29127	0.00100887	1.07246	0.0168262	0.788915	0.0650693	-0.885783	0.00972662	-1.00716	0.00305496	-0.531529	0.226596	-0.815074	0.019268	-2.29843	<0.001	-1.60399	<0.001	Intermediate	F1	female
MSTRG.4300	-1.05174	0.00262562	-0.757555	0.0412911	-0.954407	0.0315758	-1.35219	<0.001	3.57656	<0.001	3.87075	<0.001	6.73462	<0.001	6.33683	<0.001	4.6283	<0.001	7.68903	<0.001	Intermediate	F1	female
MSTRG.4323	-0.299879	0.00267393	-0.314201	0.00176558	-0.295643	0.0208138	-0.301133	0.00505574	0.293363	0.00306575	0.279041	0.00550336	0.128325	0.365114	0.122835	0.267453	0.593243	<0.001	0.423968	<0.001	Intermediate	F1	female
MSTRG.4332	-1.20308	<0.001	-0.583921	0.00657831	-0.30872	0.293577	-0.0219779	0.965139	1.08779	<0.001	1.70694	<0.001	0.143899	0.652997	0.430641	0.0402649	2.29087	<0.001	0.452619	0.00502982	Intermediate	F1	female
MSTRG.4343	-0.192487	0.0466445	-0.264304	0.00543063	-0.137915	0.285206	-0.398148	<0.001	0.284527	0.00207197	0.212711	0.0269858	0.141231	0.253915	-0.119003	0.238927	0.477014	<0.001	0.279146	<0.001	Intermediate	F1	female
MSTRG.4372	-0.634935	0.028617	-0.590411	0.0519381	-0.907649	0.0100131	-0.867039	0.00344454	0.664339	0.0183051	0.708863	0.0135092	0.631579	0.0791078	0.672188	0.0186698	1.29927	<0.001	1.53923	<0.001	Intermediate	F1	female
MSTRG.442	-2.13349	<0.001	-3.59107	<0.001	-1.50755	0.002823	-2.78124	<0.001	3.57346	<0.001	2.11588	0.0796323	5.70322	<0.001	4.42953	<0.001	5.70695	<0.001	7.21077	<0.001	Intermediate	F1	female
MSTRG.444	2.24364	0.00533069	2.08697	0.0116222	0.990674	0.281828	1.41378	0.0539204	-1.84883	0.00166349	-2.0055	<0.001	-2.13623	0.00174259	-1.71312	0.00150045	-4.09247	<0.001	-3.1269	<0.001	Intermediate	F1	female
MSTRG.4484	-1.47545	0.0375204	-0.714809	0.326727	-1.20439	0.659343	-0.0112264	1	1.96935	0.0245075	2.72999	<0.001	-0.556573	0.851789	0.636589	0.760237	3.4448	<0.001	0.647816	0.664728	Intermediate	F1	female
MSTRG.4485	-0.817432	0.0365389	-0.579091	0.175753	2.03764	0.0789065	0.68533	0.689711	1.34769	<0.001	1.58603	<0.001	1.21808	0.261771	-0.134223	0.919991	2.16512	<0.001	-0.819553	0.419997	Intermediate	F1	female
MSTRG.4504	-1.80847	<0.001	-1.10067	0.0313027	-0.971485	0.113797	-0.593862	0.294902	2.13074	<0.001	2.83854	<0.001	6.99961	<0.001	7.37723	<0.001	3.93921	<0.001	7.97109	<0.001	Intermediate	F1	female
MSTRG.4505	-0.448271	0.00694063	-0.74218	<0.001	-0.0806745	0.770094	-0.447507	0.00977607	0.973607	<0.001	0.679698	<0.001	0.776935	<0.001	0.410103	0.010976	1.42188	<0.001	0.85761	<0.001	Intermediate	F1	female
MSTRG.4513	-0.59339	0.0178163	-0.322019	0.255158	-1.10871	<0.001	-1.22375	<0.001	2.67969	<0.001	2.95106	<0.001	3.54243	<0.001	3.42739	<0.001	3.27308	<0.001	4.65114	<0.001	Intermediate	F1	female
MSTRG.4533	0.392121	0.00126328	0.268265	0.0407921	0.06676	0.739252	0.0271814	0.899234	-0.306055	0.0111001	-0.429911	<0.001	0.164169	0.315517	0.124591	0.338957	-0.698176	<0.001	0.0974094	0.326238	Intermediate	F1	female
MSTRG.4550	-2.15752	<0.001	-4.2698	<0.001	-0.410309	0.360459	-0.50597	0.173598	1.04464	<0.001	-1.06763	0.00109897	0.440824	0.304574	0.345163	0.318652	3.20216	<0.001	0.851133	<0.001	Intermediate	F1	female
MSTRG.4584	1.88629	0.0133023	3.13133	<0.001	3.63885	<0.001	2.40876	<0.001	-1.69162	0.00226254	-0.446585	0.378999	-0.164146	0.798222	-1.39424	0.00133969	-3.57791	<0.001	-3.803	<0.001	Intermediate	F1	female
MSTRG.460	-1.72208	<0.001	-0.796897	0.0285034	-1.38473	<0.001	-2.25339	<0.001	0.792146	0.0213153	1.71733	<0.001	2.89018	<0.001	2.02152	<0.001	2.51423	<0.001	4.27491	<0.001	Intermediate	F1	female
MSTRG.4600	-0.694625	<0.001	-0.578597	0.00510699	-0.357631	0.188859	-0.666265	0.00117743	0.773035	<0.001	0.889063	<0.001	1.94327	<0.001	1.63464	<0.001	1.46766	<0.001	2.3009	<0.001	Intermediate	F1	female
MSTRG.4601	-1.23174	0.00299954	-1.73606	<0.001	-0.494848	0.401378	-1.19611	0.00528366	1.8562	<0.001	1.35188	0.00135008	4.77277	<0.001	4.07151	<0.001	3.08795	<0.001	5.26762	<0.001	Intermediate	F1	female
MSTRG.4618	-1.03063	0.0031066	-1.14245	0.00105959	0.971046	0.198183	0.45543	0.604239	1.90731	<0.001	1.79549	<0.001	1.0882	0.14235	0.572585	0.426812	2.93794	<0.001	0.117155	0.862361	Intermediate	F1	female
MSTRG.4619	-1.18492	0.00977987	-0.959574	0.0416355	-0.524969	0.753792	-0.878396	0.573678	4.28956	<0.001	4.5149	<0.001	0.328211	0.859732	-0.0252169	0.987509	5.47447	<0.001	0.85318	0.367269	Intermediate	F1	female
MSTRG.462	6.38715	<0.001	7.86733	<0.001	5.37642	<0.001	6.61925	<0.001	-3.09123	<0.001	-1.61105	<0.001	-1.55243	<0.001	-0.309604	0.308156	-9.47838	<0.001	-6.92885	<0.001	Intermediate	F1	female
MSTRG.4620	-1.80929	0.00762018	-2.18399	0.00160359	-4.09616	0.0374182	-1.41146	0.31564	3.07453	0.00263372	2.69983	0.0112366	-2.9228	0.159267	-0.238103	0.886106	4.88382	<0.001	1.17335	0.178518	Intermediate	F1	female
MSTRG.4621	0.658168	<0.001	0.897192	<0.001	0.173303	0.306097	0.149398	0.316205	-0.414481	<0.001	-0.175457	0.177312	-0.259869	0.0844891	-0.283775	0.0171288	-1.07265	<0.001	-0.433172	<0.001	Intermediate	F1	female
MSTRG.4622	4.29614	<0.001	4.92829	<0.001	3.3279	<0.001	3.78768	<0.001	-2.16934	<0.001	-1.53719	<0.001	-2.1474	<0.001	-1.68762	<0.001	-6.46548	<0.001	-5.4753	<0.001	Intermediate	F1	female
MSTRG.463	-1.54636	0.00174856	-0.505317	0.37859	-0.342217	0.677991	-2.69535	<0.001	1.29675	0.0132911	2.33779	<0.001	1.15511	0.0898202	-1.19803	0.0931338	2.84311	<0.001	1.49733	<0.001	Intermediate	F1	female
MSTRG.4638	-1.09618	0.0326882	-0.859318	0.0965984	-0.602054	0.427791	-1.14499	0.0797785	3.58701	<0.001	3.82388	<0.001	4.57993	<0.001	4.03699	<0.001	4.6832	<0.001	5.18198	<0.001	Intermediate	F1	female
MSTRG.4644	-0.909243	<0.001	-0.591715	0.00880697	-0.395547	0.186783	-0.856696	<0.001	0.947388	<0.001	1.26492	<0.001	0.447261	0.128647	-0.0138879	0.964377	1.85663	<0.001	0.842808	<0.001	Intermediate	F1	female
MSTRG.4647	-1.21284	<0.001	-0.0109878	0.98255	-0.553216	0.224734	-0.42983	0.293222	2.59982	<0.001	3.80167	<0.001	2.11953	<0.001	2.24292	<0.001	3.81266	<0.001	2.67275	<0.001	Intermediate	F1	female
MSTRG.4656	7.06063	<0.001	6.14942	<0.001	3.62242	<0.001	2.79693	0.00885172	-0.938931	0.0429273	-1.85014	<0.001	-2.66509	<0.001	-3.49058	<0.001	-7.99956	<0.001	-6.28751	<0.001	Intermediate	F1	female
MSTRG.4665	-0.720907	0.0403729	-0.489446	0.205969	-3.38975	0.088891	-2.19661	0.207894	1.33265	<0.001	1.56411	<0.001	-3.56143	0.0593886	-2.36829	0.116246	2.05356	<0.001	-0.171675	0.85269	Intermediate	F1	female
MSTRG.4674	4.47526	<0.001	5.57735	<0.001	3.24775	<0.001	1.64194	0.0936886	-2.08855	0.00194043	-0.986456	0.120198	-0.576063	0.484534	-2.18187	0.00101533	-6.5638	<0.001	-3.82381	<0.001	Intermediate	F1	female
MSTRG.4676	-0.586863	<0.001	-0.682167	<0.001	-0.357301	0.0257147	-0.522785	<0.001	0.396945	0.00152331	0.301641	0.0212842	0.854215	<0.001	0.688731	<0.001	0.983808	<0.001	1.21152	<0.001	Intermediate	F1	female
MSTRG.4677	1.77592	0.013187	2.64818	<0.001	3.70366	0.00313105	3.96565	<0.001	-1.55282	0.00825212	-0.680565	0.253643	-0.14615	0.893219	0.115847	0.892319	-3.32874	<0.001	-3.84981	<0.001	Intermediate	F1	female
MSTRG.4685	-1.26935	0.00149316	-1.44382	<0.001	-0.240477	0.94484	-1.4526	0.51423	4.22373	<0.001	4.04926	<0.001	-1.95163	0.35139	-3.16375	0.0336613	5.49308	<0.001	-1.71115	0.115237	Intermediate	F1	female
MSTRG.4688	0.407318	<0.001	0.412559	<0.001	0.104931	0.4032	0.234363	0.0114251	-0.33738	<0.001	-0.332139	<0.001	-0.330149	0.0011648	-0.200717	0.0196202	-0.744698	<0.001	-0.43508	<0.001	Intermediate	F1	female
MSTRG.4692	-2.84803	<0.001	-2.75506	<0.001	-0.840433	0.231571	-1.06468	0.0675822	1.34759	0.0335843	1.44056	0.0228166	3.28471	<0.001	3.06047	<0.001	4.19561	<0.001	4.12515	<0.001	Intermediate	F1	female
MSTRG.4703	-0.321194	0.018992	-0.507161	<0.001	-0.319514	0.0675606	-0.501047	<0.001	1.04882	<0.001	0.862856	<0.001	0.553484	<0.001	0.371952	0.00501439	1.37002	<0.001	0.872999	<0.001	Intermediate	F1	female
MSTRG.4739	-3.28596	<0.001	-2.21585	<0.001	-1.67558	0.307043	-0.71384	0.596386	2.15454	0.0220983	3.22464	<0.001	1.40469	0.473202	2.36643	0.0682687	5.44049	<0.001	3.08026	0.00274101	Intermediate	F1	female
MSTRG.4745	3.25533	0.0170315	4.8106	<0.001	6.25006	<0.001	5.96721	<0.001	-3.05978	0.00111764	-1.50452	0.0306981	-1.30973	0.0562303	-1.59257	0.00430685	-6.31511	<0.001	-7.55979	<0.001	Intermediate	F1	female
MSTRG.475	-1.68541	<0.001	-0.0717979	0.899244	-1.7654	<0.001	0.330963	0.448681	1.6123	0.00514903	3.22591	<0.001	5.71778	<0.001	7.81415	<0.001	3.2977	<0.001	7.48319	<0.001	Intermediate	F1	female
MSTRG.4750	-0.907047	0.0044197	-0.606882	0.0690379	-0.522743	0.220722	-1.36854	<0.001	3.00404	<0.001	3.30421	<0.001	5.31089	<0.001	4.46509	<0.001	3.91109	<0.001	5.83363	<0.001	Intermediate	F1	female
MSTRG.4756	-0.624085	<0.001	-0.254505	0.184164	-0.777345	<0.001	-0.760868	<0.001	0.993479	<0.001	1.36306	<0.001	0.851483	<0.001	0.86796	<0.001	1.61756	<0.001	1.62883	<0.001	Intermediate	F1	female
MSTRG.4760	2.72941	0.00351983	2.9254	0.00148207	4.04562	0.00147382	3.83724	0.00151974	-3.4361	<0.001	-3.24011	<0.001	-2.22734	0.00664575	-2.43572	<0.001	-6.16551	<0.001	-6.27296	<0.001	Intermediate	F1	female
MSTRG.4761	1.01275	0.00167517	1.5728	<0.001	1.67044	<0.001	0.911768	0.00866918	-1.09705	<0.001	-0.536995	0.0904463	-0.798336	0.0289992	-1.55701	<0.001	-2.1098	<0.001	-2.46878	<0.001	Intermediate	F1	female
MSTRG.4767	-0.808477	0.0033029	0.0840358	0.832023	0.115768	0.821382	-0.839185	0.0158412	0.929527	<0.001	1.82204	<0.001	-0.091939	0.855851	-1.04689	<0.001	1.738	<0.001	-0.207707	0.412784	Intermediate	F1	female
MSTRG.4770	1.30726	<0.001	2.65012	<0.001	-0.797193	0.261184	-1.51084	0.0213273	-2.16793	<0.001	-0.825073	0.00548753	2.06371	0.01728	1.35006	0.117299	-3.47519	<0.001	2.8609	<0.001	Intermediate	F1	female
MSTRG.479	1.33376	<0.001	1.49624	<0.001	1.38251	0.00224221	1.51714	<0.001	-0.916766	0.00741015	-0.754286	0.0312881	-1.47426	<0.001	-1.33963	<0.001	-2.25053	<0.001	-2.85676	<0.001	Intermediate	F1	female
MSTRG.4797	-0.858844	0.00472617	-0.364827	0.305996	-0.466714	0.27525	-0.625147	0.0697837	2.36344	<0.001	2.85746	<0.001	2.73381	<0.001	2.57537	<0.001	3.22228	<0.001	3.20052	<0.001	Intermediate	F1	female
MSTRG.48	5.50571	<0.001	5.71137	<0.001	3.69601	0.00234452	3.41339	0.00219763	-2.09653	0.0100709	-1.89087	0.0210185	0.985363	0.389742	0.702747	0.456067	-7.60224	<0.001	-2.71064	0.00352729	Intermediate	F1	female
MSTRG.4821	-1.25692	0.0016034	-0.765873	0.0679556	-0.188597	0.762868	-0.363056	0.458022	3.30753	<0.001	3.79858	<0.001	4.11331	<0.001	3.93885	<0.001	4.56445	<0.001	4.3019	<0.001	Intermediate	F1	female
MSTRG.483	-1.02396	<0.001	-0.312144	0.2647	-1.51123	<0.001	-1.23581	<0.001	2.21243	<0.001	2.92425	<0.001	3.05144	<0.001	3.32686	<0.001	3.23639	<0.001	4.56267	<0.001	Intermediate	F1	female
MSTRG.4835	-1.6148	<0.001	-1.99895	<0.001	-0.868643	0.0649378	-1.01216	0.0103956	3.06438	<0.001	2.68023	<0.001	3.45078	<0.001	3.30726	<0.001	4.67918	<0.001	4.31942	<0.001	Intermediate	F1	female
MSTRG.4869	-1.72119	0.00206292	-1.32895	0.00973628	-1.40268	0.0121349	-1.54084	0.00135972	2.37966	0.00457651	2.7719	<0.001	4.92589	<0.001	4.78773	<0.001	4.10085	<0.001	6.32857	<0.001	Intermediate	F1	female
MSTRG.4918	3.74753	<0.001	3.71226	<0.001	3.61574	<0.001	3.66363	<0.001	-0.665386	0.0445326	-0.700654	0.0361426	-0.726878	0.0695056	-0.67899	0.0365496	-4.41291	<0.001	-4.34262	<0.001	Intermediate	F1	female
MSTRG.4924	-0.934308	0.0480684	-0.592216	0.25829	-0.602147	0.352664	-1.66258	<0.001	3.80556	<0.001	4.14765	<0.001	5.4607	<0.001	4.40026	<0.001	4.73986	<0.001	6.06285	<0.001	Intermediate	F1	female
MSTRG.494	3.9935	<0.001	4.05412	<0.001	3.06235	<0.001	3.06683	<0.001	-0.548984	0.00722502	-0.488364	0.0200322	-1.69153	<0.001	-1.68705	<0.001	-4.54249	<0.001	-4.75388	<0.001	Intermediate	F1	female
MSTRG.4953	4.48984	<0.001	5.44952	<0.001	2.86579	<0.001	2.82772	<0.001	-1.0529	<0.001	-0.0932164	0.820674	-2.05401	<0.001	-2.09209	<0.001	-5.54274	<0.001	-4.9198	<0.001	Intermediate	F1	female
MSTRG.4954	3.55477	<0.001	2.911	<0.001	3.44347	<0.001	3.19269	<0.001	-0.770209	0.00212924	-1.41398	<0.001	-0.921621	0.00139659	-1.1724	<0.001	-4.32498	<0.001	-4.36509	<0.001	Intermediate	F1	female
MSTRG.4964	0.57269	<0.001	0.564409	<0.001	0.503356	<0.001	0.466214	<0.001	-0.268232	0.0195573	-0.276513	0.0186609	-0.182011	0.228445	-0.219153	0.0575975	-0.840922	<0.001	-0.685367	<0.001	Intermediate	F1	female
MSTRG.497	6.91135	<0.001	7.44714	<0.001	5.60282	<0.001	5.55573	<0.001	-1.57103	<0.001	-1.03524	<0.001	-1.07186	0.00109666	-1.11895	<0.001	-8.48237	<0.001	-6.67468	<0.001	Intermediate	F1	female
MSTRG.4974	-1.5824	0.0412218	-1.6587	0.0298083	-0.916436	0.107339	-0.862472	0.077062	3.34106	0.00387038	3.26476	0.0049717	5.47711	<0.001	5.53108	<0.001	4.92346	<0.001	6.39355	<0.001	Intermediate	F1	female
MSTRG.498	4.63282	<0.001	4.8369	<0.001	4.32097	<0.001	4.268	<0.001	-1.15479	<0.001	-0.950709	<0.001	-0.869979	<0.001	-0.922951	<0.001	-5.78761	<0.001	-5.19095	<0.001	Intermediate	F1	female
MSTRG.4988	-0.317701	<0.001	-0.311443	<0.001	-0.262164	0.00539922	-0.314749	<0.001	0.287026	<0.001	0.293284	<0.001	0.216713	0.020783	0.164128	0.0342147	0.604728	<0.001	0.478877	<0.001	Intermediate	F1	female
MSTRG.499	3.6152	<0.001	3.82908	<0.001	3.96302	<0.001	4.49906	<0.001	-1.36505	0.00130064	-1.15118	0.00839994	-1.13687	0.0313437	-0.60082	0.178502	-4.98026	<0.001	-5.09988	<0.001	Intermediate	F1	female
MSTRG.5000	4.18842	<0.001	3.39995	<0.001	2.6682	<0.001	3.02421	<0.001	-1.23884	0.00554244	-2.02731	<0.001	-1.48574	0.00327319	-1.12973	0.00626091	-5.42726	<0.001	-4.15394	<0.001	Intermediate	F1	female
MSTRG.5018	-1.07092	0.0272026	-0.698733	0.173829	-0.719369	0.210949	-0.847687	0.0732452	1.03467	0.0425969	1.40685	0.00413889	2.69882	<0.001	2.5705	<0.001	2.10558	<0.001	3.41819	<0.001	Intermediate	F1	female
MSTRG.502	3.89726	<0.001	3.69182	<0.001	4.32991	<0.001	3.94655	<0.001	-0.878754	<0.001	-1.0842	<0.001	-1.49251	<0.001	-1.87588	<0.001	-4.77602	<0.001	-5.82242	<0.001	Intermediate	F1	female
MSTRG.5024	0.399309	<0.001	0.157908	0.0228261	0.259013	<0.001	0.220605	<0.001	-0.249549	<0.001	-0.490949	<0.001	0.0141907	0.888027	-0.0242175	0.75365	-0.648858	<0.001	-0.244822	<0.001	Intermediate	F1	female
MSTRG.5027	1.18553	<0.001	1.90367	<0.001	1.09143	<0.001	0.515518	0.058931	-0.604711	0.00841967	0.113429	0.686649	-1.12801	<0.001	-1.70393	<0.001	-1.79024	<0.001	-2.21944	<0.001	Intermediate	F1	female
MSTRG.5031	-1.96124	0.00230354	-1.868	0.00278854	0.0690995	0.957551	-3.0039	0.0656257	2.16409	0.0129309	2.25732	0.00896694	1.57266	0.203866	-1.50035	0.383579	4.12533	<0.001	1.50356	0.0867999	Intermediate	F1	female
MSTRG.5046	-1.07172	0.043098	1.09109	0.00940094	-2.01273	0.00338797	-1.08686	0.0449654	1.8137	0.004713	3.97651	<0.001	4.34667	<0.001	5.27254	<0.001	2.88542	<0.001	6.3594	<0.001	Intermediate	F1	female
MSTRG.5054	0.409793	<0.001	0.230912	0.0619037	0.34519	0.0139218	0.398234	<0.001	-0.381311	<0.001	-0.560192	<0.001	-0.773936	<0.001	-0.720892	<0.001	-0.791103	<0.001	-1.11913	<0.001	Intermediate	F1	female
MSTRG.5070	1.50983	<0.001	1.62118	<0.001	3.74278	<0.001	3.88517	<0.001	-1.33718	<0.001	-1.22584	<0.001	-1.43844	<0.001	-1.29604	<0.001	-2.84702	<0.001	-5.18121	<0.001	Intermediate	F1	female
MSTRG.5071	1.30172	<0.001	1.68245	<0.001	3.4889	<0.001	3.50546	<0.001	-1.6173	<0.001	-1.23657	<0.001	-1.91263	<0.001	-1.89608	<0.001	-2.91901	<0.001	-5.40154	<0.001	Intermediate	F1	female
MSTRG.5078	1.69774	<0.001	1.89138	<0.001	2.7141	<0.001	2.71378	<0.001	-0.564562	0.0111918	-0.370921	0.111977	-0.247448	0.381386	-0.247766	0.25405	-2.26231	<0.001	-2.96154	<0.001	Intermediate	F1	female
MSTRG.5085	3.60366	<0.001	3.64429	<0.001	3.64317	<0.001	3.30332	<0.001	-0.607639	0.0124147	-0.567007	0.0241184	-1.48111	<0.001	-1.82095	<0.001	-4.2113	<0.001	-5.12427	<0.001	Intermediate	F1	female
MSTRG.5099	-0.456464	0.0216964	-0.297251	0.176922	-0.463104	0.0656645	-0.749317	<0.001	0.438354	0.0233597	0.597567	0.0018907	0.26605	0.309788	-0.0201629	0.934242	0.894818	<0.001	0.729154	<0.001	Intermediate	F1	female
MSTRG.5103	-0.982251	<0.001	-0.112865	0.700958	0.414284	0.137066	0.165632	0.568603	0.669605	0.00472933	1.53899	<0.001	0.977386	<0.001	0.728734	<0.001	1.65186	<0.001	0.563102	<0.001	Intermediate	F1	female
MSTRG.5111	-1.68634	<0.001	-1.74185	<0.001	-0.846711	0.233006	-0.247108	0.730348	1.52462	0.018689	1.46911	0.024598	0.962892	0.228427	1.5625	0.00853378	3.21096	<0.001	1.8096	<0.001	Intermediate	F1	female
MSTRG.5115	-0.863144	<0.001	-0.231259	0.28426	-0.460491	0.0635058	-0.414067	0.0520396	1.7746	<0.001	2.40649	<0.001	0.147031	0.610225	0.193456	0.357984	2.63774	<0.001	0.607523	<0.001	Intermediate	F1	female
MSTRG.5129	-2.3051	<0.001	-0.875038	0.00614596	-0.83916	0.0225445	-0.859741	0.00584771	1.84211	0.00116404	3.27217	<0.001	4.31003	<0.001	4.28945	<0.001	4.14721	<0.001	5.14919	<0.001	Intermediate	F1	female
MSTRG.5133	0.220318	0.0169981	0.21161	0.0264202	0.52365	<0.001	0.552842	<0.001	-0.241919	0.00628616	-0.250627	0.00519251	-0.321347	0.00189054	-0.292156	<0.001	-0.462237	<0.001	-0.844998	<0.001	Intermediate	F1	female
MSTRG.5134	-1.45882	<0.001	-1.31226	<0.001	-1.53489	<0.001	-1.84831	<0.001	0.847098	0.0176859	0.99366	0.00581662	0.982472	0.0302925	0.669045	0.0788119	2.30592	<0.001	2.51736	<0.001	Intermediate	F1	female
MSTRG.5138	-0.44183	0.00887282	-0.326739	0.0717853	-0.178372	0.493064	-0.267004	0.199769	1.19571	<0.001	1.3108	<0.001	1.17749	<0.001	1.08886	<0.001	1.63754	<0.001	1.35586	<0.001	Intermediate	F1	female
MSTRG.5140	0.552445	0.00377518	0.335339	0.111793	1.28051	<0.001	1.17328	<0.001	-0.880563	<0.001	-1.09767	<0.001	-0.683404	<0.001	-0.790635	<0.001	-1.43301	<0.001	-1.96391	<0.001	Intermediate	F1	female
MSTRG.5141	-1.29869	0.0374496	-1.84228	0.00380299	-0.242582	0.94484	2.44789	0.136487	3.94306	<0.001	3.39947	<0.001	-0.556561	0.851782	2.13391	0.143979	5.24175	<0.001	-0.313979	0.847552	Intermediate	F1	female
MSTRG.5143	-0.246027	0.0447243	-0.344207	0.00456686	abs(LFC)<0.001	0.99879	-0.172485	0.222152	0.26984	0.0215518	0.171659	0.180877	0.0755297	0.679537	-0.0966629	0.459667	0.515866	<0.001	0.0758223	0.44161	Intermediate	F1	female
MSTRG.5157	-1.13285	<0.001	-0.590152	0.0123652	-0.804552	0.00292149	-0.507903	0.0361131	0.855974	<0.001	1.39867	<0.001	0.903774	<0.001	1.20042	<0.001	1.98882	<0.001	1.70833	<0.001	Intermediate	F1	female
MSTRG.5167	0.268889	0.00418285	0.208585	0.0365983	0.382964	<0.001	0.326141	<0.001	-0.342978	<0.001	-0.403282	<0.001	-0.481974	<0.001	-0.538798	<0.001	-0.611867	<0.001	-0.864939	<0.001	Intermediate	F1	female
MSTRG.5188	-1.90699	<0.001	-5.79479	<0.001	-5.57451	<0.001	-6.81988	<0.001	2.3967	<0.001	-1.49111	0.0215195	0.769139	0.4708	-0.476225	0.657861	4.30368	<0.001	6.34365	<0.001	Intermediate	F1	female
MSTRG.5189	-1.62433	<0.001	0.432599	0.220137	-1.53098	<0.001	-2.05967	<0.001	2.54361	<0.001	4.60054	<0.001	0.599831	0.293327	0.0711407	0.902298	4.16795	<0.001	2.13081	<0.001	Intermediate	F1	female
MSTRG.5204	-0.326737	<0.001	-0.176447	0.0336904	-0.396946	<0.001	-0.350269	<0.001	0.413135	<0.001	0.563425	<0.001	0.411503	<0.001	0.45818	<0.001	0.739872	<0.001	0.808449	<0.001	Intermediate	F1	female
MSTRG.5220	-0.273019	0.0124193	-0.202398	0.084834	-0.371532	0.00486104	-0.404212	<0.001	0.492692	<0.001	0.563313	<0.001	0.35499	0.00613741	0.322311	0.00243034	0.765711	<0.001	0.726522	<0.001	Intermediate	F1	female
MSTRG.5224	-2.64559	0.0294012	-1.09446	0.430001	-3.0245	0.239996	-0.347082	0.900269	3.96658	0.00737652	5.51771	<0.001	-2.00313	0.468873	0.67429	0.743787	6.61218	<0.001	1.02137	0.477075	Intermediate	F1	female
MSTRG.5227	5.56592	<0.001	5.2401	<0.001	2.23085	0.0592754	-0.320426	0.900375	-1.10885	0.0265598	-1.43468	0.00433634	-1.6532	0.0501732	-4.20448	<0.001	-6.67478	<0.001	-3.88406	<0.001	Intermediate	F1	female
MSTRG.5245	-0.443148	0.00455411	-0.219279	0.220313	-0.361521	0.0728191	-0.233536	0.204555	0.641573	<0.001	0.865442	<0.001	0.766146	<0.001	0.894132	<0.001	1.08472	<0.001	1.12767	<0.001	Intermediate	F1	female
MSTRG.525	3.5061	<0.001	4.01589	<0.001	4.06332	<0.001	4.42944	<0.001	-1.68979	0.00206232	-1.18	0.0412271	-0.385179	0.651551	-0.0190582	0.978325	-5.19589	<0.001	-4.44849	<0.001	Intermediate	F1	female
MSTRG.5251	0.191541	0.0390765	-0.0534631	0.656365	0.0841569	0.534295	0.0345895	0.807056	-0.197689	0.0267953	-0.442693	<0.001	0.300715	0.00447752	0.251147	0.00387292	-0.38923	<0.001	0.216558	0.00147876	Intermediate	F1	female
MSTRG.5261	3.94551	0.00152616	6.57781	<0.001	2.71899	0.0969687	2.32959	0.15239	-2.1253	0.0104675	0.507004	0.523924	-0.328168	0.854015	-0.717567	0.585583	-6.07081	<0.001	-3.04715	0.00610536	Intermediate	F1	female
MSTRG.5287	-1.00846	<0.001	-0.6206	0.013252	-0.187283	0.642071	-0.764574	0.0103058	3.8806	<0.001	4.26846	<0.001	3.19682	<0.001	2.61953	<0.001	4.88906	<0.001	3.3841	<0.001	Intermediate	F1	female
MSTRG.5296	-1.16727	<0.001	-0.54907	<0.001	-0.523204	0.00744221	-0.645724	<0.001	0.829852	<0.001	1.44805	<0.001	0.698207	<0.001	0.575686	<0.001	1.99712	<0.001	1.22141	<0.001	Intermediate	F1	female
MSTRG.5307	-0.8182	0.00668821	-0.467145	0.167839	-0.446241	0.2871	-1.12749	<0.001	2.97345	<0.001	3.3245	<0.001	3.01079	<0.001	2.32954	<0.001	3.79165	<0.001	3.45703	<0.001	Intermediate	F1	female
MSTRG.5311	0.732603	<0.001	1.08766	<0.001	0.30147	0.210824	0.581838	0.00128566	-1.3026	<0.001	-0.947538	<0.001	-0.161608	0.524018	0.11876	0.549845	-2.0352	<0.001	-0.463077	<0.001	Intermediate	F1	female
MSTRG.5312	2.75139	<0.001	3.60588	<0.001	3.74134	<0.001	4.26962	<0.001	-1.34571	0.00136366	-0.491224	0.257112	-1.19909	0.016752	-0.67081	0.102281	-4.0971	<0.001	-4.94043	<0.001	Intermediate	F1	female
MSTRG.5323	2.11608	<0.001	0.679056	0.0269729	-0.0124397	0.979265	0.902509	0.00255206	-0.611485	0.0233289	-2.04851	<0.001	0.899613	0.0151183	1.81456	<0.001	-2.72756	<0.001	0.912053	<0.001	Intermediate	F1	female
MSTRG.5333	4.77627	<0.001	5.11298	<0.001	3.1465	<0.001	2.60276	<0.001	-1.1458	<0.001	-0.809098	0.010876	-1.23341	<0.001	-1.77715	<0.001	-5.92207	<0.001	-4.37991	<0.001	Intermediate	F1	female
MSTRG.5335	-0.467575	0.0229098	-0.221864	0.352572	0.85384	<0.001	0.81988	<0.001	0.419362	0.0379925	0.665073	<0.001	-0.0529061	0.875923	-0.0868652	0.728875	0.886937	<0.001	-0.906746	<0.001	Intermediate	F1	female
MSTRG.5353	-0.298706	<0.001	-0.266997	0.00314121	-0.28933	0.00765519	-0.319313	<0.001	0.206581	0.0193321	0.23829	0.00752797	0.430718	<0.001	0.400734	<0.001	0.505287	<0.001	0.720047	<0.001	Intermediate	F1	female
MSTRG.5373	0.719704	<0.001	0.537789	<0.001	-0.0255102	0.932684	-0.0152621	0.967017	-0.925613	<0.001	-1.10753	<0.001	-0.270556	0.156977	-0.260308	0.090256	-1.64532	<0.001	-0.245045	0.0376095	Intermediate	F1	female
MSTRG.5395	1.48677	<0.001	1.57261	<0.001	2.27038	<0.001	2.42131	<0.001	-1.75743	<0.001	-1.67159	<0.001	-1.20449	<0.001	-1.05356	<0.001	-3.2442	<0.001	-3.47487	<0.001	Intermediate	F1	female
MSTRG.5399	-0.4974	<0.001	-0.360203	0.0172464	-0.240114	0.230949	abs(LFC)<0.001	1	0.326778	0.0311906	0.463975	0.00158299	-0.101108	0.651449	0.139745	0.381894	0.824178	<0.001	0.139006	0.245662	Intermediate	F1	female
MSTRG.5409	-1.68483	<0.001	-0.426684	0.249946	-0.82655	0.0378824	-1.26597	<0.001	0.854273	0.039021	2.11242	<0.001	2.75044	<0.001	2.31102	<0.001	2.5391	<0.001	3.57699	<0.001	Intermediate	F1	female
MSTRG.5428	-0.768713	0.00270381	0.264418	0.388958	0.23103	0.560472	-0.338875	0.292305	2.09274	<0.001	3.12587	<0.001	1.91099	<0.001	1.34108	<0.001	2.86146	<0.001	1.67996	<0.001	Intermediate	F1	female
MSTRG.5431	2.25724	<0.001	3.48109	<0.001	3.76097	<0.001	3.52969	<0.001	-1.69758	<0.001	-0.473727	0.320685	-1.63159	0.00117469	-1.86287	<0.001	-3.95482	<0.001	-5.39256	<0.001	Intermediate	F1	female
MSTRG.5436	0.707705	0.0470881	0.701875	0.0506212	0.0299343	0.94484	0.402488	0.110585	-1.78664	<0.001	-1.79247	<0.001	0.0205899	0.956584	0.393143	0.0790705	-2.49434	<0.001	-0.00934442	0.961259	Intermediate	F1	female
MSTRG.544	-1.87985	<0.001	0.660594	0.11746	-3.7683	<0.001	-2.35243	<0.001	1.9297	0.00161403	4.47014	<0.001	-0.229521	0.854015	1.18635	0.058292	3.80955	<0.001	3.53878	<0.001	Intermediate	F1	female
MSTRG.5449	-1.24453	<0.001	-0.361414	0.310983	-0.0249943	0.962192	-0.367691	0.376252	1.63078	<0.001	2.5139	<0.001	1.15045	0.00367094	0.80775	0.0191123	2.87531	<0.001	1.17544	<0.001	Intermediate	F1	female
MSTRG.5468	-0.73458	<0.001	-0.48707	<0.001	-0.278522	0.124509	-0.170718	0.309784	0.322078	0.0178343	0.569589	<0.001	-0.276588	0.10923	-0.168784	0.241204	1.05666	<0.001	0.00193398	0.986447	Intermediate	F1	female
MSTRG.5485	0.45174	0.0130185	0.347026	0.0754988	0.636229	0.00285282	1.03372	<0.001	-1.03469	<0.001	-1.1394	<0.001	-0.542228	0.00990863	-0.144736	0.454058	-1.48643	<0.001	-1.17846	<0.001	Intermediate	F1	female
MSTRG.5488	2.18945	<0.001	2.55342	<0.001	3.44957	<0.001	2.91896	<0.001	-1.70142	<0.001	-1.33745	0.00552028	0.151651	0.863748	-0.378955	0.554014	-3.89088	<0.001	-3.29791	<0.001	Intermediate	F1	female
MSTRG.5493	-0.225949	0.0180813	-0.282774	0.00296907	-0.208902	0.0860762	-0.23399	0.0195993	0.305783	<0.001	0.248959	0.00833575	0.39496	<0.001	0.369872	<0.001	0.531733	<0.001	0.603862	<0.001	Intermediate	F1	female
MSTRG.5495	-0.495861	0.00135006	-0.350756	0.0342054	-0.96309	<0.001	-0.765798	<0.001	1.30083	<0.001	1.44594	<0.001	4.0587	<0.001	4.25599	<0.001	1.7967	<0.001	5.02179	<0.001	Intermediate	F1	female
MSTRG.554	-1.11863	0.0111671	0.0307098	0.961212	-1.22844	0.00413552	-0.6649	0.0820163	1.7286	0.00125792	2.87794	<0.001	3.51605	<0.001	4.0796	<0.001	2.84723	<0.001	4.7445	<0.001	Intermediate	F1	female
MSTRG.5543	4.25518	0.00119083	5.97823	<0.001	3.41173	0.0231994	4.95719	<0.001	-1.94648	0.0404018	-0.223437	0.835281	-1.93879	0.079316	-0.39333	0.681141	-6.20167	<0.001	-5.35052	<0.001	Intermediate	F1	female
MSTRG.5554	-0.371849	0.044659	-0.386114	0.0439718	-0.196151	0.457098	-0.609618	<0.001	0.987567	<0.001	0.973303	<0.001	0.926772	<0.001	0.513305	0.00338919	1.35942	<0.001	1.12292	<0.001	Intermediate	F1	female
MSTRG.5558	3.2866	0.00837985	4.51083	<0.001	4.70071	<0.001	5.09121	<0.001	-2.37686	0.00278041	-1.15264	0.104796	-1.1709	0.181579	-0.780414	0.264441	-5.66347	<0.001	-5.87162	<0.001	Intermediate	F1	female
MSTRG.5563	-1.93572	<0.001	-0.363165	0.364766	-1.0432	0.0145286	-1.2402	<0.001	1.37609	0.00348582	2.94865	<0.001	2.14603	<0.001	1.94903	<0.001	3.31181	<0.001	3.18923	<0.001	Intermediate	F1	female
MSTRG.5564	-2.19877	<0.001	-0.207314	0.751863	-0.351641	0.623539	-1.70126	<0.001	1.45953	0.0342514	3.45099	<0.001	3.68893	<0.001	2.33931	<0.001	3.6583	<0.001	4.04057	<0.001	Intermediate	F1	female
MSTRG.5567	-1.08037	0.0139333	-1.24874	0.00487798	-0.411461	0.532647	-0.81915	0.0975289	1.1524	0.00678656	0.984021	0.0265321	1.14176	0.0323891	0.734073	0.100398	2.23277	<0.001	1.55322	<0.001	Intermediate	F1	female
MSTRG.5574	0.496477	0.027313	0.531566	0.0211586	1.31602	<0.001	0.950469	<0.001	-0.486834	0.0249807	-0.451744	0.0455419	-0.561789	0.0359485	-0.927343	<0.001	-0.98331	<0.001	-1.87781	<0.001	Intermediate	F1	female
MSTRG.5577	1.18718	<0.001	2.50531	<0.001	1.35045	<0.001	1.08532	<0.001	-1.46445	<0.001	-0.146327	0.571805	-0.434221	0.128175	-0.699356	0.00150045	-2.65164	<0.001	-1.78467	<0.001	Intermediate	F1	female
MSTRG.559	-1.17113	<0.001	-1.68346	<0.001	-1.15341	0.00255141	-1.69474	<0.001	4.02572	<0.001	3.51339	<0.001	6.28007	<0.001	5.73874	<0.001	5.19685	<0.001	7.43349	<0.001	Intermediate	F1	female
MSTRG.5592	-0.895003	<0.001	-0.428187	0.0618503	-0.59882	0.0268993	-1.0474	<0.001	0.789388	<0.001	1.2562	<0.001	0.856549	<0.001	0.407967	0.064394	1.68439	<0.001	1.45537	<0.001	Intermediate	F1	female
MSTRG.560	-1.44634	<0.001	-2.27341	<0.001	-1.68996	<0.001	-2.68453	<0.001	3.41616	<0.001	2.58909	<0.001	3.1959	<0.001	2.20133	<0.001	4.86249	<0.001	4.88587	<0.001	Intermediate	F1	female
MSTRG.5609	-1.61846	<0.001	-0.242147	0.333807	-0.568404	0.0347199	-1.18742	<0.001	0.787377	0.00180304	2.16369	<0.001	2.15198	<0.001	1.53296	<0.001	2.40584	<0.001	2.72038	<0.001	Intermediate	F1	female
MSTRG.5615	-2.46196	<0.001	-0.412914	0.404758	-1.576	0.0123043	-1.83887	<0.001	2.96391	0.00196326	5.01296	<0.001	3.92181	<0.001	3.65894	<0.001	5.42587	<0.001	5.49781	<0.001	Intermediate	F1	female
MSTRG.562	-1.52501	0.00168633	-1.82023	<0.001	-2.57885	<0.001	-1.76323	<0.001	4.19488	<0.001	3.89966	<0.001	3.86604	<0.001	4.68166	<0.001	5.7199	<0.001	6.44489	<0.001	Intermediate	F1	female
MSTRG.564	-2.90203	<0.001	-4.16403	<0.001	-3.41973	0.0791328	-2.20213	0.0701859	3.04925	0.00904836	1.78724	0.215108	-0.0744127	0.980116	1.14319	0.460721	5.95127	<0.001	3.34532	<0.001	Intermediate	F1	female
MSTRG.5653	-0.398697	<0.001	-0.352795	0.00221518	0.208418	0.16331	0.0499982	0.771505	0.411899	<0.001	0.457801	<0.001	-0.109131	0.490891	-0.267551	0.0150707	0.810595	<0.001	-0.317549	<0.001	Intermediate	F1	female
MSTRG.5656	-1.27149	<0.001	-0.255728	0.423294	-1.95846	<0.001	-1.9684	<0.001	1.55008	<0.001	2.56584	<0.001	0.210157	0.775569	0.200221	0.729202	2.82157	<0.001	2.16862	<0.001	Intermediate	F1	female
MSTRG.5659	-2.02668	<0.001	0.0545822	0.916713	0.474015	0.335826	-1.00333	0.0252659	1.84613	<0.001	3.92739	<0.001	3.47545	<0.001	1.99811	<0.001	3.87281	<0.001	3.00144	<0.001	Intermediate	F1	female
MSTRG.566	-0.860382	0.035763	-0.734827	0.0733355	-0.565796	0.257683	-0.493274	0.265805	1.07898	0.0170732	1.20453	0.006118	1.57699	0.00168443	1.64951	<0.001	1.93936	<0.001	2.14279	<0.001	Intermediate	F1	female
MSTRG.5660	2.04522	0.0371272	2.98226	<0.001	2.79588	0.0934859	3.43547	0.0106718	-2.5886	<0.001	-1.65157	0.0101993	-2.35589	0.0577747	-1.71631	0.0574774	-4.63383	<0.001	-5.15178	<0.001	Intermediate	F1	female
MSTRG.5700	-0.947823	<0.001	-0.917159	<0.001	0.178559	0.827126	-0.238202	0.772143	2.30063	<0.001	2.3313	<0.001	0.49805	0.487247	0.0812896	0.906304	3.24846	<0.001	0.319491	0.498607	Intermediate	F1	female
MSTRG.571	3.46429	0.00475871	3.45036	0.00532978	3.01055	0.0077684	3.68039	<0.001	-2.42865	0.00168615	-2.44259	0.00121254	-0.272528	0.817083	0.397312	0.613798	-5.89294	<0.001	-3.28308	<0.001	Intermediate	F1	female
MSTRG.5719	5.01598	<0.001	5.28312	<0.001	5.64469	<0.001	5.8166	<0.001	-1.26195	0.00631691	-0.994817	0.0325475	-0.156059	0.844555	0.015852	0.978001	-6.27793	<0.001	-5.80075	<0.001	Intermediate	F1	female
MSTRG.5736	-1.13383	0.00400176	-0.875763	0.0270758	-1.20954	0.0196279	-1.34882	0.00231408	1.43829	0.00109408	1.69636	<0.001	2.71841	<0.001	2.57913	<0.001	2.57212	<0.001	3.92795	<0.001	Intermediate	F1	female
MSTRG.5742	-0.266727	0.03115	-0.39723	0.00102504	-0.339853	0.0240466	-0.234052	0.0819412	0.411822	<0.001	0.281319	0.0227746	0.147271	0.373478	0.253072	0.0350911	0.678549	<0.001	0.487124	<0.001	Intermediate	F1	female
MSTRG.5751	-0.787847	<0.001	-0.218844	0.432685	-0.678334	0.0182982	-0.587219	0.0168199	2.15765	<0.001	2.72666	<0.001	2.13791	<0.001	2.22902	<0.001	2.9455	<0.001	2.81624	<0.001	Intermediate	F1	female
MSTRG.5752	-2.94284	<0.001	0.210106	0.815513	-6.72879	<0.001	-5.53563	<0.001	4.32233	<0.001	7.47528	<0.001	-0.556563	0.853456	0.636595	0.76413	7.26517	<0.001	6.17222	<0.001	Intermediate	F1	female
MSTRG.5753	2.40882	<0.001	2.4283	<0.001	2.37855	<0.001	2.47907	<0.001	-0.610755	0.0117452	-0.591276	0.0171514	-0.797267	0.0143103	-0.696749	0.00897386	-3.01957	<0.001	-3.17581	<0.001	Intermediate	F1	female
MSTRG.5754	1.44829	0.0246454	1.62767	0.00933344	1.63249	0.0954244	1.91104	0.0222176	-1.11243	0.0408245	-0.933049	0.0849168	-0.118293	0.906283	0.160256	0.84709	-2.56072	<0.001	-1.75079	0.00877931	Intermediate	F1	female
MSTRG.5757	0.632718	<0.001	0.712268	<0.001	0.541917	0.00301536	0.417563	0.00896475	-0.361784	0.0157806	-0.282234	0.0741616	-0.732286	<0.001	-0.85664	<0.001	-0.994502	<0.001	-1.2742	<0.001	Intermediate	F1	female
MSTRG.5759	7.52999	<0.001	6.06809	<0.001	5.36211	<0.001	6.00637	<0.001	-0.81219	0.0375073	-2.27409	<0.001	-3.21935	<0.001	-2.57509	<0.001	-8.34218	<0.001	-8.58146	<0.001	Intermediate	F1	female
MSTRG.5760	-0.685691	0.00249252	-0.113535	0.713499	-0.795484	0.00391135	-0.791734	<0.001	1.82484	<0.001	2.39699	<0.001	2.15441	<0.001	2.15816	<0.001	2.51053	<0.001	2.94989	<0.001	Intermediate	F1	female
MSTRG.5764	0.639341	<0.001	1.21378	<0.001	0.497675	0.00257477	0.352584	0.0161069	-0.370827	0.00634065	0.203613	0.167235	-0.590782	<0.001	-0.735872	<0.001	-1.01017	<0.001	-1.08846	<0.001	Intermediate	F1	female
MSTRG.5780	-1.73989	<0.001	-2.36645	<0.001	-0.253389	0.758895	-0.329132	0.648154	2.61248	<0.001	1.98592	<0.001	1.03697	0.12116	0.961223	0.0832802	4.35237	<0.001	1.29035	0.00249427	Intermediate	F1	female
MSTRG.5810	-0.970108	<0.001	-0.609743	<0.001	-0.447492	0.0149922	-0.586263	<0.001	0.664256	<0.001	1.02462	<0.001	0.615154	<0.001	0.476382	0.00115283	1.63436	<0.001	1.06265	<0.001	Intermediate	F1	female
MSTRG.5814	0.498085	<0.001	0.448812	<0.001	0.708863	<0.001	0.678388	<0.001	-0.401693	<0.001	-0.450966	<0.001	-0.461059	<0.001	-0.491534	<0.001	-0.899778	<0.001	-1.16992	<0.001	Intermediate	F1	female
MSTRG.5829	-1.30831	<0.001	0.142496	0.548653	-0.0544532	0.900367	0.354442	0.185594	0.914686	<0.001	2.36549	<0.001	0.817789	0.00567396	1.22668	<0.001	2.22299	<0.001	0.872243	<0.001	Intermediate	F1	female
MSTRG.5871	2.73643	<0.001	8.37096	<0.001	-1.80054	0.0608642	0.609968	0.497244	-6.02085	<0.001	-0.386325	0.621518	-2.7413	0.0015937	-0.330795	0.677591	-8.75728	<0.001	-0.940763	0.0767028	Intermediate	F1	female
MSTRG.5893	-0.909835	<0.001	-0.321347	0.0184269	-1.38786	<0.001	-1.31207	<0.001	0.700524	<0.001	1.28901	<0.001	-0.424913	0.00966595	-0.349114	0.00977521	1.61036	<0.001	0.962952	<0.001	Intermediate	F1	female
MSTRG.592	3.52345	<0.001	4.07144	<0.001	4.40184	<0.001	5.01046	<0.001	-0.847888	0.0442325	-0.299891	0.511557	-1.67421	0.00306115	-1.06559	0.0153171	-4.37133	<0.001	-6.07605	<0.001	Intermediate	F1	female
MSTRG.5953	5.10503	<0.001	6.6754	<0.001	3.06839	<0.001	3.67107	<0.001	-2.85916	<0.001	-1.28879	<0.001	-1.21067	<0.001	-0.607988	0.03616	-7.96419	<0.001	-4.27906	<0.001	Intermediate	F1	female
MSTRG.5954	-1.31649	0.00152077	-0.123459	0.813479	-1.43732	0.00708928	-1.1334	0.0115537	3.35484	<0.001	4.54788	<0.001	5.4553	<0.001	5.75923	<0.001	4.67133	<0.001	6.89263	<0.001	Intermediate	F1	female
MSTRG.5961	-1.14221	<0.001	-1.13612	<0.001	-0.0789941	0.84771	-0.467626	0.0783725	1.38292	<0.001	1.38901	<0.001	1.79989	<0.001	1.41126	<0.001	2.52513	<0.001	1.87889	<0.001	Intermediate	F1	female
MSTRG.5963	-1.48531	0.0262933	-0.81311	0.202028	-0.74047	0.212486	-1.21015	0.0115103	2.29221	0.0156191	2.96441	<0.001	4.49634	<0.001	4.02666	<0.001	3.77752	<0.001	5.23681	<0.001	Intermediate	F1	female
MSTRG.5967	-0.28826	0.00151961	-0.31716	<0.001	-0.377366	<0.001	-0.433008	<0.001	0.85688	<0.001	0.82798	<0.001	0.0627785	0.665993	0.00713685	0.951679	1.14514	<0.001	0.440145	<0.001	Intermediate	F1	female
MSTRG.5968	-0.692933	0.0378169	-0.307202	0.407262	-0.511399	0.270495	-0.279414	0.533153	0.985322	0.00458765	1.37105	<0.001	0.799373	0.0782354	1.03136	0.00444254	1.67826	<0.001	1.31077	<0.001	Intermediate	F1	female
MSTRG.5984	-0.840322	0.00598722	-1.43859	<0.001	-1.05533	0.0109508	-1.59512	<0.001	2.38571	<0.001	1.78744	<0.001	0.733105	0.122352	0.193313	0.69854	3.22603	<0.001	1.78843	<0.001	Intermediate	F1	female
MSTRG.5995	-0.442333	0.00483232	-0.410653	0.0114745	-0.0891252	0.728334	-0.413963	0.0127675	0.89586	<0.001	0.92754	<0.001	0.390566	0.0416046	0.065728	0.728181	1.33819	<0.001	0.479691	<0.001	Intermediate	F1	female
MSTRG.600	5.57036	<0.001	7.14681	<0.001	3.41963	0.00100946	4.80334	<0.001	-2.80999	<0.001	-1.23354	0.0285138	-0.975521	0.227611	0.408194	0.524937	-8.38034	<0.001	-4.39515	<0.001	Intermediate	F1	female
MSTRG.6004	-0.938238	0.0371272	-0.863748	0.0537704	-1.3307	0.00912151	-1.62277	<0.001	1.692	0.00150433	1.76649	<0.001	1.69529	0.00670739	1.40321	0.0135925	2.63024	<0.001	3.02599	<0.001	Intermediate	F1	female
MSTRG.601	-1.15866	<0.001	-0.482141	0.107529	-1.02266	0.00123138	-1.07386	<0.001	3.25789	<0.001	3.93441	<0.001	5.0947	<0.001	5.04351	<0.001	4.41655	<0.001	6.11736	<0.001	Intermediate	F1	female
MSTRG.6013	2.39359	<0.001	2.16511	<0.001	3.02196	<0.001	2.99712	<0.001	-1.39055	<0.001	-1.61903	<0.001	-0.347995	0.487161	-0.372839	0.325417	-3.78414	<0.001	-3.36996	<0.001	Intermediate	F1	female
MSTRG.6024	-1.14557	<0.001	-0.812036	0.00118882	-2.07926	<0.001	-1.98231	<0.001	1.42357	<0.001	1.75711	<0.001	1.5719	<0.001	1.66885	<0.001	2.56915	<0.001	3.65116	<0.001	Intermediate	F1	female
MSTRG.6026	-4.94075	<0.001	-5.01953	<0.001	-5.1831	<0.001	-1.98164	0.00355676	3.8158	0.00200566	3.73702	0.00261491	1.05483	0.571698	4.25628	<0.001	8.75655	<0.001	6.23793	<0.001	Intermediate	F1	female
MSTRG.6051	-2.18607	<0.001	-1.03588	0.00129343	-0.72387	0.198902	-0.685273	0.164553	0.955158	0.0287395	2.10535	<0.001	1.44916	0.0178706	1.48776	0.00479065	3.14123	<0.001	2.17303	<0.001	Intermediate	F1	female
MSTRG.6054	-0.164835	0.0229057	-0.330725	<0.001	-0.25739	0.00292149	-0.332428	<0.001	0.629861	<0.001	0.463971	<0.001	0.291936	<0.001	0.216897	0.00216243	0.794696	<0.001	0.549325	<0.001	Intermediate	F1	female
MSTRG.6072	-0.948866	0.00239915	-1.15775	<0.001	-1.45845	<0.001	-0.806603	0.00827801	1.54552	<0.001	1.33664	<0.001	1.26289	0.00122039	1.91474	<0.001	2.49439	<0.001	2.72134	<0.001	Intermediate	F1	female
MSTRG.608	-1.43136	<0.001	-1.42876	<0.001	-0.937426	0.0505995	-1.65161	<0.001	2.47013	<0.001	2.47273	<0.001	5.57766	<0.001	4.86348	<0.001	3.90149	<0.001	6.51509	<0.001	Intermediate	F1	female
MSTRG.6087	-2.06168	<0.001	-1.47754	0.0038955	-0.200729	0.828466	0.10435	0.914217	2.91625	<0.001	3.50039	<0.001	5.13029	<0.001	5.43537	<0.001	4.97793	<0.001	5.33102	<0.001	Intermediate	F1	female
MSTRG.6103	2.20064	0.00377593	2.73532	<0.001	1.77027	0.0850449	0.708163	0.582986	-1.34696	0.0313365	-0.81228	0.204684	0.883692	0.389217	-0.178416	0.880593	-3.5476	<0.001	-0.886578	0.258304	Intermediate	F1	female
MSTRG.6109	2.83808	0.047788	4.68708	<0.001	4.03776	<0.001	4.59987	<0.001	-4.35386	<0.001	-2.50486	<0.001	-2.4722	<0.001	-1.91009	<0.001	-7.19195	<0.001	-6.50996	<0.001	Intermediate	F1	female
MSTRG.6113	5.78772	<0.001	5.93372	<0.001	2.76634	<0.001	2.76604	<0.001	-1.11426	0.0108675	-0.968258	0.0287719	-2.576	<0.001	-2.5763	<0.001	-6.90198	<0.001	-5.34234	<0.001	Intermediate	F1	female
MSTRG.6123	-1.3156	<0.001	-0.756377	0.0264202	-1.23212	0.00213296	-1.12552	<0.001	0.869515	0.0125816	1.42874	<0.001	1.12739	0.00789729	1.23399	<0.001	2.18512	<0.001	2.35951	<0.001	Intermediate	F1	female
MSTRG.6134	2.47224	<0.001	2.016	<0.001	2.27661	<0.001	2.89371	<0.001	-0.869812	0.00755136	-1.32605	<0.001	-1.6391	<0.001	-1.022	0.00266992	-3.34205	<0.001	-3.91571	<0.001	Intermediate	F1	female
MSTRG.6178	-1.01017	0.0222253	-0.94067	0.0310538	-1.18867	0.0187857	-1.0735	0.0125355	2.35933	<0.001	2.42883	<0.001	3.33527	<0.001	3.45045	<0.001	3.3695	<0.001	4.52395	<0.001	Intermediate	F1	female
MSTRG.6180	-0.245352	<0.001	-0.205995	0.00327275	-0.155013	0.0859679	-0.175224	0.0187807	0.217594	0.00134751	0.25695	<0.001	0.116195	0.201294	0.0959842	0.188459	0.462945	<0.001	0.271208	<0.001	Intermediate	F1	female
MSTRG.6189	-1.38274	0.00172047	-0.750575	0.0908776	-0.937823	0.0623654	-1.40712	<0.001	1.07542	0.0329338	1.70758	<0.001	3.16731	<0.001	2.69801	<0.001	2.45816	<0.001	4.10513	<0.001	Intermediate	F1	female
MSTRG.6197	1.17994	<0.001	1.11773	<0.001	-0.650723	0.0370202	-0.60829	0.0220474	-1.17944	<0.001	-1.24165	<0.001	0.378172	0.261188	0.420606	0.110855	-2.35938	<0.001	1.0289	<0.001	Intermediate	F1	female
MSTRG.6206	4.69443	<0.001	4.42375	<0.001	3.5942	<0.001	3.00305	<0.001	-1.58376	<0.001	-1.85445	<0.001	-1.11348	0.0167011	-1.70463	<0.001	-6.2782	<0.001	-4.70768	<0.001	Intermediate	F1	female
MSTRG.6215	-1.04339	0.0321646	-2.50807	<0.001	-0.396134	0.57415	-1.83706	<0.001	3.29167	<0.001	1.82699	0.00718496	7.10535	<0.001	5.66442	<0.001	4.33506	<0.001	7.50148	<0.001	Intermediate	F1	female
MSTRG.6218	1.24869	<0.001	1.40878	<0.001	1.38624	<0.001	0.813687	0.0312139	-0.999784	<0.001	-0.839695	0.00295487	-1.05802	0.00316488	-1.63058	<0.001	-2.24848	<0.001	-2.44426	<0.001	Intermediate	F1	female
MSTRG.623	-0.895361	0.0297646	-1.37859	0.00115766	-0.306715	0.398202	-0.330058	0.292836	2.38275	<0.001	1.89952	0.00178673	7.67583	<0.001	7.65248	<0.001	3.27811	<0.001	7.98254	<0.001	Intermediate	F1	female
MSTRG.6237	5.35447	<0.001	7.10253	<0.001	5.6809	<0.001	4.6404	<0.001	-2.11945	0.0110499	-0.371387	0.710937	-0.491655	0.711321	-1.53215	0.0975151	-7.47392	<0.001	-6.17256	<0.001	Intermediate	F1	female
MSTRG.6263	-1.19293	<0.001	-0.95078	<0.001	-1.26337	0.00125668	-1.90688	<0.001	0.690683	0.0260652	0.932834	0.00186604	6.66612	<0.001	6.0226	<0.001	1.88361	<0.001	7.92948	<0.001	Intermediate	F1	female
MSTRG.6269	1.98093	<0.001	3.89818	<0.001	4.19974	<0.001	4.15798	<0.001	-1.81061	<0.001	0.106629	0.831764	-1.81369	0.0190368	-1.85545	0.00402023	-3.79155	<0.001	-6.01343	<0.001	Intermediate	F1	female
MSTRG.6270	4.08997	0.00101353	5.53083	<0.001	4.65167	<0.001	5.84781	<0.001	-1.98439	0.0181837	-0.54353	0.529882	-1.33159	0.204067	-0.135448	0.887629	-6.07436	<0.001	-5.98326	<0.001	Intermediate	F1	female
MSTRG.6273	-0.853759	0.0101697	-1.33196	<0.001	-1.30729	<0.001	-1.52335	<0.001	0.695607	0.0465942	0.217408	0.614025	0.915665	0.0241412	0.699609	0.0449626	1.54937	<0.001	2.22296	<0.001	Intermediate	F1	female
MSTRG.6281	-1.29846	<0.001	-1.50307	<0.001	0.535729	0.270342	0.169915	0.756373	2.84346	<0.001	2.63885	<0.001	-0.543616	0.230138	-0.90943	0.00865071	4.14192	<0.001	-1.07934	<0.001	Intermediate	F1	female
MSTRG.63	-1.85841	0.00482387	-2.12683	0.00141163	-1.38846	<0.001	-2.14524	<0.001	3.04931	0.00607421	2.78089	0.0155678	4.82272	<0.001	4.06594	<0.001	4.90772	<0.001	6.21118	<0.001	Intermediate	F1	female
MSTRG.6314	1.40948	0.024608	3.02636	<0.001	0.544719	0.501402	1.56027	0.00289118	-1.55615	0.00154207	0.0607275	0.911241	-1.28055	0.0342506	-0.264996	0.599096	-2.96563	<0.001	-1.82527	<0.001	Intermediate	F1	female
MSTRG.6323	1.20663	0.034855	1.19419	0.0385567	0.143921	0.925162	-2.6933	0.101015	-1.19155	0.0133394	-1.20398	0.0113158	-0.830511	0.417588	-3.66774	0.00826672	-2.39818	<0.001	-0.974432	0.105813	Intermediate	F1	female
MSTRG.6324	0.541077	<0.001	0.300322	0.101254	1.15021	<0.001	0.844269	<0.001	-1.06897	<0.001	-1.30973	<0.001	-1.03362	<0.001	-1.33956	<0.001	-1.61005	<0.001	-2.18383	<0.001	Intermediate	F1	female
MSTRG.6327	-0.719502	<0.001	-0.890629	<0.001	-0.135015	0.496267	-0.223792	0.147011	0.632546	<0.001	0.461419	<0.001	0.845077	<0.001	0.7563	<0.001	1.35205	<0.001	0.980092	<0.001	Intermediate	F1	female
MSTRG.6328	-1.08584	0.0223055	-0.166913	0.799043	-1.57204	0.0289558	-0.648703	0.318471	2.50163	<0.001	3.42055	<0.001	-0.620651	0.451689	0.302691	0.637811	3.58747	<0.001	0.951394	0.0239882	Intermediate	F1	female
MSTRG.634	-0.420999	0.00189089	-0.473967	<0.001	-0.129477	0.534041	-0.292412	0.0602122	0.335151	0.0147485	0.282183	0.0479857	0.0916594	0.666696	-0.0712763	0.671515	0.75615	<0.001	0.221136	0.0442163	Intermediate	F1	female
MSTRG.6345	-1.35217	0.0488645	-1.80335	0.0102227	-2.47037	0.00422974	-1.91041	0.00646885	2.89244	0.00129834	2.44125	0.00958437	2.77294	0.0295902	3.3329	0.00197044	4.2446	<0.001	5.24331	<0.001	Intermediate	F1	female
MSTRG.6354	-0.856536	0.00317665	-0.499351	0.120368	-0.999848	0.00457616	-1.04247	<0.001	1.42464	<0.001	1.78182	<0.001	4.37871	<0.001	4.33609	<0.001	2.28117	<0.001	5.37856	<0.001	Intermediate	F1	female
MSTRG.6368	-0.37483	0.00811014	-0.396245	0.00600854	-0.318545	0.0798627	-0.269585	0.0869333	0.308425	0.0274383	0.28701	0.0484999	0.688412	<0.001	0.737372	<0.001	0.683255	<0.001	1.00696	<0.001	Intermediate	F1	female
MSTRG.6376	-0.58981	0.0189659	-1.69531	<0.001	-0.590625	0.0673001	-2.21159	<0.001	2.50388	<0.001	1.39838	<0.001	3.55215	<0.001	1.93118	<0.001	3.09369	<0.001	4.14277	<0.001	Intermediate	F1	female
MSTRG.6379	0.264762	<0.001	0.203319	0.015972	0.273682	0.00519073	0.3019	<0.001	-0.244342	0.00182044	-0.305785	<0.001	-0.418684	<0.001	-0.390465	<0.001	-0.509104	<0.001	-0.692366	<0.001	Intermediate	F1	female
MSTRG.6385	-1.5565	<0.001	-0.671828	0.0637903	-0.1338	0.8018	-0.553412	0.140789	1.83542	<0.001	2.7201	<0.001	4.20535	<0.001	3.78574	<0.001	3.39193	<0.001	4.33915	<0.001	Intermediate	F1	female
MSTRG.6387	-2.92312	<0.001	-3.08854	<0.001	-2.30604	0.00123243	-2.90888	<0.001	1.63821	0.0385979	1.47279	0.0734056	1.19564	0.208106	0.592799	0.523533	4.56134	<0.001	3.50168	<0.001	Intermediate	F1	female
MSTRG.6397	-0.705542	0.0158833	-0.270823	0.416601	-1.51107	<0.001	-1.16607	<0.001	2.66854	<0.001	3.10326	<0.001	2.88252	<0.001	3.22752	<0.001	3.37408	<0.001	4.39359	<0.001	Intermediate	F1	female
MSTRG.6405	0.703211	<0.001	1.25919	<0.001	-1.02988	<0.001	-0.115006	0.620163	-0.588851	<0.001	-0.0328683	0.880864	-0.669906	<0.001	0.244968	0.154972	-1.29206	<0.001	0.359974	0.00512566	Intermediate	F1	female
MSTRG.6414	1.4468	0.00801203	1.43393	0.00906045	1.71202	0.00496737	2.64541	<0.001	-1.22939	0.00914926	-1.24226	0.00810186	-0.931216	0.0980087	0.00217682	0.996855	-2.6762	<0.001	-2.64324	<0.001	Intermediate	F1	female
MSTRG.6427	-1.93344	<0.001	-1.60981	<0.001	-0.952902	<0.001	-1.57781	<0.001	1.12815	<0.001	1.45178	<0.001	1.84976	<0.001	1.22485	<0.001	3.06159	<0.001	2.80266	<0.001	Intermediate	F1	female
MSTRG.6429	4.4198	<0.001	2.67914	<0.001	4.08476	<0.001	4.09222	<0.001	-1.32261	<0.001	-3.06327	<0.001	-2.64263	<0.001	-2.63517	<0.001	-5.74241	<0.001	-6.72739	<0.001	Intermediate	F1	female
MSTRG.6436	-1.14084	0.00396142	-0.929468	0.0260681	-0.579581	0.295113	-0.338913	0.523808	2.66196	<0.001	2.87333	<0.001	2.93016	<0.001	3.17083	<0.001	3.8028	<0.001	3.50974	<0.001	Intermediate	F1	female
MSTRG.644	2.98711	0.00886739	4.01855	<0.001	2.05951	0.029779	1.80814	0.0462367	-1.78928	0.00913286	-0.757838	0.21396	-1.49883	0.0337106	-1.7502	0.00345651	-4.77639	<0.001	-3.55834	<0.001	Intermediate	F1	female
MSTRG.6456	-1.34938	0.0121963	-1.69663	0.00180917	-0.450966	0.723407	-0.797978	0.482518	1.69506	0.00668037	1.3478	0.0420035	1.63596	0.213386	1.28895	0.281777	3.04443	<0.001	2.08693	0.0205283	Intermediate	F1	female
MSTRG.6459	3.24089	<0.001	3.90798	<0.001	2.53423	<0.001	2.35353	<0.001	-1.93285	<0.001	-1.26576	0.00232559	0.16115	0.832958	-0.0195551	0.973686	-5.17374	<0.001	-2.37308	<0.001	Intermediate	F1	female
MSTRG.6477	-1.26547	<0.001	-1.13188	<0.001	-0.701528	0.0451384	-1.03032	<0.001	0.998046	0.00154281	1.13163	<0.001	2.33002	<0.001	2.00123	<0.001	2.26351	<0.001	3.03155	<0.001	Intermediate	F1	female
MSTRG.6489	2.55882	0.0021969	3.32204	<0.001	2.61425	0.0083597	2.97625	<0.001	-1.64278	0.0165077	-0.879563	0.217576	-0.489644	0.637492	-0.127645	0.886342	-4.2016	<0.001	-3.1039	<0.001	Intermediate	F1	female
MSTRG.6495	1.42203	<0.001	1.77861	<0.001	1.28341	0.00219511	1.07734	0.00535128	-1.39552	<0.001	-1.03894	<0.001	-1.27306	<0.001	-1.47913	<0.001	-2.81755	<0.001	-2.55647	<0.001	Intermediate	F1	female
MSTRG.6525	-0.710299	<0.001	-0.409557	0.0792029	0.477448	0.0894755	0.344418	0.171788	1.24821	<0.001	1.54895	<0.001	0.312571	0.274013	0.179541	0.44864	1.95851	<0.001	-0.164878	0.351752	Intermediate	F1	female
MSTRG.6572	2.33404	<0.001	1.39696	<0.001	1.66226	<0.001	1.32426	<0.001	-0.912032	<0.001	-1.84912	<0.001	0.647574	0.00499146	0.309569	0.119758	-3.24607	<0.001	-1.01469	<0.001	Intermediate	F1	female
MSTRG.6587	-1.15363	0.00789035	-0.851035	0.0444986	-1.71883	0.0119168	-1.00242	0.0645551	2.31694	<0.001	2.61953	<0.001	0.923868	0.31245	1.64028	0.0126881	3.47057	<0.001	2.6427	<0.001	Intermediate	F1	female
MSTRG.6591	-1.42801	<0.001	-1.05538	<0.001	-2.81813	<0.001	-2.43212	<0.001	1.03397	0.00268935	1.4066	<0.001	1.6878	<0.001	2.07381	<0.001	2.46198	<0.001	4.50593	<0.001	Intermediate	F1	female
MSTRG.6592	-0.890248	0.0473392	-0.520452	0.306128	-0.735571	0.214574	-1.35633	0.00277249	3.10755	<0.001	3.47734	<0.001	5.63204	<0.001	5.01128	<0.001	3.9978	<0.001	6.36761	<0.001	Intermediate	F1	female
MSTRG.6594	-0.534897	<0.001	-0.414546	<0.001	-0.536853	<0.001	-0.341048	0.00530892	0.486838	<0.001	0.607189	<0.001	0.647423	<0.001	0.843228	<0.001	1.02173	<0.001	1.18428	<0.001	Intermediate	F1	female
MSTRG.6599	3.81482	<0.001	3.77231	<0.001	4.6264	<0.001	4.93414	<0.001	-1.68168	0.0071767	-1.72419	0.00566281	-0.877174	0.290202	-0.56943	0.392405	-5.4965	<0.001	-5.50357	<0.001	Intermediate	F1	female
MSTRG.660	8.86941	<0.001	8.06027	<0.001	5.45997	<0.001	6.00117	<0.001	-1.23804	<0.001	-2.04718	<0.001	-2.13138	<0.001	-1.59018	<0.001	-10.1074	<0.001	-7.59134	<0.001	Intermediate	F1	female
MSTRG.6606	4.25488	<0.001	3.79445	0.00191504	5.21565	<0.001	5.64433	<0.001	-2.53431	<0.001	-2.99474	<0.001	-1.40507	0.0129019	-0.976397	0.0345285	-6.78919	<0.001	-6.62073	<0.001	Intermediate	F1	female
MSTRG.6635	-2.04365	0.00517016	-1.89511	0.0065445	-2.01739	0.0507794	-1.25904	0.123504	3.22092	0.00528794	3.36947	0.00313535	3.20511	0.0187489	3.96346	<0.001	5.26458	<0.001	5.2225	<0.001	Intermediate	F1	female
MSTRG.6638	-0.880496	0.00442374	-0.585526	0.0570505	-0.00711557	0.985586	-0.259042	0.468525	2.51084	<0.001	2.80581	<0.001	3.67125	<0.001	3.41932	<0.001	3.39133	<0.001	3.67836	<0.001	Intermediate	F1	female
MSTRG.6662	-3.65241	<0.001	-3.21034	<0.001	-3.24362	<0.001	-2.12532	<0.001	2.03291	<0.001	2.47498	<0.001	2.04495	0.00699058	3.16324	<0.001	5.68531	<0.001	5.28856	<0.001	Intermediate	F1	female
MSTRG.6665	-1.12431	0.0329339	-1.54064	0.00323238	-0.891743	0.208868	-1.22293	0.030856	4.20479	<0.001	3.78847	<0.001	4.69608	<0.001	4.3649	<0.001	5.3291	<0.001	5.58783	<0.001	Intermediate	F1	female
MSTRG.6666	1.16855	<0.001	1.44064	<0.001	1.21048	<0.001	0.911829	<0.001	-0.657728	<0.001	-0.385641	0.0630052	-0.955595	<0.001	-1.25425	<0.001	-1.82628	<0.001	-2.16608	<0.001	Intermediate	F1	female
MSTRG.6667	-1.20939	<0.001	-1.45979	<0.001	-1.09346	0.021101	-1.50557	<0.001	3.57193	<0.001	3.32153	<0.001	4.06399	<0.001	3.65189	<0.001	4.78132	<0.001	5.15746	<0.001	Intermediate	F1	female
MSTRG.667	-0.653508	<0.001	-0.888028	<0.001	-0.0885343	0.775611	-0.327582	0.126805	0.574394	0.00171498	0.339874	0.0865384	0.349282	0.141506	0.110235	0.61297	1.2279	<0.001	0.437816	0.00228215	Intermediate	F1	female
MSTRG.6680	-0.563403	<0.001	-0.389175	0.00428106	-0.405401	0.0144524	-0.475422	<0.001	0.981695	<0.001	1.15592	<0.001	0.415908	0.00911758	0.345886	0.00823333	1.5451	<0.001	0.821308	<0.001	Intermediate	F1	female
MSTRG.6720	5.76908	<0.001	5.50805	<0.001	4.73233	<0.001	5.20158	<0.001	-0.940534	0.0379106	-1.20157	0.00838018	-0.73849	0.208181	-0.269247	0.600753	-6.70962	<0.001	-5.47082	<0.001	Intermediate	F1	female
MSTRG.6733	1.75893	<0.001	2.52511	<0.001	0.652468	0.505989	1.93375	0.00154384	-1.3226	<0.001	-0.556422	0.163858	-0.757956	0.355011	0.523328	0.342067	-3.08153	<0.001	-1.41042	0.00688805	Intermediate	F1	female
MSTRG.6734	2.21274	<0.001	2.82692	<0.001	2.16363	<0.001	2.71454	<0.001	-0.725328	0.00381612	-0.111147	0.715762	-0.936816	0.0110689	-0.385907	0.208226	-2.93806	<0.001	-3.10045	<0.001	Intermediate	F1	female
MSTRG.6737	4.70711	<0.001	5.28384	<0.001	5.62857	<0.001	5.3204	<0.001	-1.67086	0.016104	-1.09414	0.0959602	-0.0491734	0.959226	-0.357352	0.595939	-6.37798	<0.001	-5.67775	<0.001	Intermediate	F1	female
MSTRG.6744	-0.687159	0.0221893	-0.0552017	0.894264	-0.152045	0.699451	-0.236392	0.461243	1.08095	<0.001	1.71291	<0.001	1.92455	<0.001	1.8402	<0.001	1.76811	<0.001	2.0766	<0.001	Intermediate	F1	female
MSTRG.6748	-2.74451	<0.001	-3.82081	<0.001	0.670084	0.247102	-1.43969	0.025852	3.95943	<0.001	2.88314	0.00251996	5.75146	<0.001	3.64168	<0.001	6.70395	<0.001	5.08138	<0.001	Intermediate	F1	female
MSTRG.6752	-0.851512	0.00388312	-0.254336	0.443211	-1.09784	0.0205478	-1.63349	<0.001	2.54431	<0.001	3.14148	<0.001	0.729036	0.20245	0.193394	0.752013	3.39582	<0.001	1.82688	<0.001	Intermediate	F1	female
MSTRG.6756	6.00862	<0.001	7.06652	<0.001	4.97776	<0.001	6.30119	<0.001	-2.06229	0.00813777	-1.00439	0.224159	-2.07194	0.0287206	-0.748503	0.353793	-8.07091	<0.001	-7.04969	<0.001	Intermediate	F1	female
MSTRG.6763	3.09725	<0.001	3.34021	<0.001	4.0853	<0.001	4.88998	<0.001	-1.19506	0.0450321	-0.952109	0.1044	-1.32262	0.0399743	-0.517943	0.324388	-4.29232	<0.001	-5.40792	<0.001	Intermediate	F1	female
MSTRG.6770	-0.249009	0.0169561	-0.182679	0.10558	-0.378556	0.00195426	-0.405824	<0.001	0.443877	<0.001	0.510207	<0.001	0.693005	<0.001	0.665738	<0.001	0.692886	<0.001	1.07156	<0.001	Intermediate	F1	female
MSTRG.6778	-1.20815	<0.001	-0.992964	0.00766169	-1.12997	0.0108066	-0.658938	0.104932	1.19825	<0.001	1.41344	<0.001	2.20649	<0.001	2.67752	<0.001	2.4064	<0.001	3.33645	<0.001	Intermediate	F1	female
MSTRG.6788	3.17914	<0.001	4.01767	<0.001	1.86817	0.0045456	1.45839	0.0155711	-1.7174	<0.001	-0.878885	0.0859136	-1.53623	0.010045	-1.94601	<0.001	-4.89655	<0.001	-3.40439	<0.001	Intermediate	F1	female
MSTRG.6789	3.57896	0.00817277	3.54454	0.00917498	3.39965	0.0157226	4.98871	<0.001	-1.99682	0.0423619	-2.03124	0.0365622	-1.81704	0.065379	-0.227982	0.793112	-5.57578	<0.001	-5.21669	<0.001	Intermediate	F1	female
MSTRG.6806	0.463974	<0.001	0.578452	<0.001	0.163361	0.244505	0.272465	0.0115911	-0.253099	0.012226	-0.138622	0.212817	-0.0607966	0.702349	0.0483074	0.6899	-0.717074	<0.001	-0.224158	0.00410704	Intermediate	F1	female
MSTRG.6825	1.73903	<0.001	2.89389	<0.001	2.33958	<0.001	2.36881	<0.001	-1.11477	0.00755136	0.0400915	0.940919	-0.496286	0.334807	-0.467058	0.248665	-2.8538	<0.001	-2.83587	<0.001	Intermediate	F1	female
MSTRG.684	-0.392754	<0.001	-0.120011	0.272311	-0.186146	0.138139	-0.194083	0.0653922	0.198825	0.0373789	0.471568	<0.001	0.232215	0.0462621	0.224277	0.0172205	0.59158	<0.001	0.418361	<0.001	Intermediate	F1	female
MSTRG.686	0.666914	0.00877132	1.19754	<0.001	0.951446	0.00104349	0.373221	0.216519	-0.909283	<0.001	-0.378653	0.131644	-0.274871	0.404614	-0.853097	<0.001	-1.5762	<0.001	-1.22632	<0.001	Intermediate	F1	female
MSTRG.6864	0.748633	<0.001	0.888904	<0.001	-0.354116	0.194039	-0.292199	0.222369	-0.406864	0.0367683	-0.266592	0.208086	-0.89782	<0.001	-0.835903	<0.001	-1.1555	<0.001	-0.543704	<0.001	Intermediate	F1	female
MSTRG.6878	-1.85081	<0.001	-0.497034	0.229311	-1.07734	0.272291	-0.559947	0.523806	3.67795	<0.001	5.03173	<0.001	3.46777	0.00541726	3.98516	<0.001	5.52876	<0.001	4.54511	<0.001	Intermediate	F1	female
MSTRG.6881	2.296	<0.001	2.49114	<0.001	1.713	0.00524737	2.20327	<0.001	-1.16721	<0.001	-0.972075	0.00477268	-0.717626	0.191277	-0.227355	0.630037	-3.46321	<0.001	-2.43062	<0.001	Intermediate	F1	female
MSTRG.6910	-0.435643	<0.001	-0.158579	0.0273988	-0.232623	0.00458341	-0.230877	<0.001	0.230802	<0.001	0.507866	<0.001	0.511845	<0.001	0.513591	<0.001	0.666445	<0.001	0.744468	<0.001	Intermediate	F1	female
MSTRG.692	-0.483844	0.00356785	-0.781857	<0.001	-0.552127	0.00258696	-0.951636	<0.001	0.411409	0.0153086	0.113396	0.583268	-0.929549	<0.001	-1.32906	<0.001	0.895253	<0.001	-0.377422	<0.001	Intermediate	F1	female
MSTRG.6939	-0.946428	0.0342315	-1.13103	0.0116831	-0.923592	0.0919915	-1.00256	0.0298764	1.17222	0.0128084	0.987619	0.0443539	1.17733	0.0349188	1.09836	0.0191656	2.11865	<0.001	2.10093	<0.001	Intermediate	F1	female
MSTRG.6951	0.359172	0.0181136	0.63423	<0.001	0.203896	0.318878	0.456933	0.00231449	-1.00708	<0.001	-0.732017	<0.001	-0.556198	0.0010191	-0.30316	0.0352093	-1.36625	<0.001	-0.760094	<0.001	Intermediate	F1	female
MSTRG.6956	-1.14336	<0.001	-0.691768	0.0449651	-1.51139	<0.001	-2.13863	<0.001	2.52655	<0.001	2.97814	<0.001	3.84504	<0.001	3.21781	<0.001	3.66991	<0.001	5.35643	<0.001	Intermediate	F1	female
MSTRG.6963	-0.970863	0.0322382	-1.2082	0.00786371	-0.466489	0.461095	-0.900157	0.0748377	2.8483	<0.001	2.61097	<0.001	5.11602	<0.001	4.68235	<0.001	3.81917	<0.001	5.58251	<0.001	Intermediate	F1	female
MSTRG.6970	4.67588	<0.001	3.73911	<0.001	3.80475	<0.001	4.24589	<0.001	-1.01504	0.00782508	-1.9518	<0.001	-1.12501	0.012657	-0.683873	0.0698853	-5.69091	<0.001	-4.92976	<0.001	Intermediate	F1	female
MSTRG.6973	8.65131	<0.001	9.38897	<0.001	6.49	<0.001	4.91997	<0.001	-1.65666	<0.001	-0.919002	0.00567563	-0.984701	0.0120766	-2.55473	<0.001	-10.308	<0.001	-7.4747	<0.001	Intermediate	F1	female
MSTRG.6984	-0.401598	0.0288018	-1.70957	<0.001	1.0351	<0.001	0.139908	0.748467	2.10908	<0.001	0.801115	<0.001	3.23422	<0.001	2.33903	<0.001	2.51068	<0.001	2.19912	<0.001	Intermediate	F1	female
MSTRG.6988	-0.6025	0.029908	-0.684509	0.0133976	-0.827856	0.0809323	-0.779127	0.0588381	1.25376	<0.001	1.17175	<0.001	0.132299	0.848259	0.181029	0.711761	1.85626	<0.001	0.960155	0.00122925	Intermediate	F1	female
MSTRG.6994	4.71337	<0.001	5.67258	<0.001	-0.222175	0.944871	2.23834	0.106626	-1.64084	0.0231511	-0.681633	0.333295	-4.99737	0.00504819	-2.53685	0.00138146	-6.35421	<0.001	-4.77519	<0.001	Intermediate	F1	female
MSTRG.6996	0.602978	0.0406876	0.974499	<0.001	1.29222	<0.001	1.16353	<0.001	-0.688368	0.0143428	-0.316847	0.320372	-1.51218	<0.001	-1.64087	<0.001	-1.29135	<0.001	-2.8044	<0.001	Intermediate	F1	female
MSTRG.6997	8.16393	<0.001	9.16665	<0.001	5.12746	<0.001	4.35662	<0.001	-1.6128	<0.001	-0.610076	0.157603	-1.47131	0.00157577	-2.24215	<0.001	-9.77673	<0.001	-6.59877	<0.001	Intermediate	F1	female
MSTRG.6998	0.304566	0.0227122	0.302785	0.0288869	0.47082	0.00293611	0.0206068	0.934314	-0.450054	<0.001	-0.451835	<0.001	-0.219497	0.197252	-0.66971	<0.001	-0.75462	<0.001	-0.690317	<0.001	Intermediate	F1	female
MSTRG.7	1.08729	<0.001	1.05471	<0.001	1.61718	<0.001	1.2897	<0.001	-0.662509	<0.001	-0.69508	<0.001	-0.895262	<0.001	-1.22274	<0.001	-1.74979	<0.001	-2.51245	<0.001	Intermediate	F1	female
MSTRG.7002	2.07973	0.0465835	1.45235	0.223859	0.240434	0.911886	2.46355	0.0176009	-3.29133	<0.001	-3.91871	<0.001	-3.78536	0.0015163	-1.56224	0.0539172	-5.37106	<0.001	-4.0258	<0.001	Intermediate	F1	female
MSTRG.7003	4.82532	<0.001	7.29316	<0.001	2.66354	0.00197542	-0.169009	0.934932	-1.37018	0.0154072	1.09766	0.0251362	-1.16774	0.0908184	-4.00028	<0.001	-6.19551	<0.001	-3.83128	<0.001	Intermediate	F1	female
MSTRG.7020	-0.784889	0.00344486	-1.27552	<0.001	0.213356	0.706205	-0.0685707	0.92087	1.50462	<0.001	1.01399	<0.001	-1.15524	0.00311239	-1.43716	<0.001	2.28951	<0.001	-1.36859	<0.001	Intermediate	F1	female
MSTRG.7033	-0.753073	0.0466089	-0.463148	0.277022	-1.30838	0.00658109	-1.26792	0.00177726	3.52688	<0.001	3.81681	<0.001	1.80793	<0.001	1.84839	<0.001	4.27995	<0.001	3.11631	<0.001	Intermediate	F1	female
MSTRG.7035	-1.49796	0.0205822	-0.965826	0.140342	-1.45976	0.242318	-3.69666	0.0175476	3.05898	<0.001	3.59111	<0.001	2.39259	0.111175	0.155695	0.941726	4.55694	<0.001	3.85236	<0.001	Intermediate	F1	female
MSTRG.7069	-1.05475	0.00721658	-1.60477	<0.001	0.289715	0.698932	-1.08718	0.110644	1.80526	<0.001	1.25524	0.00810302	0.163104	0.840523	-1.21379	0.043394	2.86001	<0.001	-0.12661	0.785115	Intermediate	F1	female
MSTRG.7071	-0.622405	<0.001	-0.034041	0.832378	-0.517903	<0.001	-0.102838	0.470967	0.658009	<0.001	1.24637	<0.001	0.257776	0.0559903	0.672841	<0.001	1.28041	<0.001	0.775679	<0.001	Intermediate	F1	female
MSTRG.7091	-0.178125	0.00238905	-0.0762228	0.260105	-0.20587	0.00341757	-0.0423784	0.600627	0.192374	<0.001	0.294276	<0.001	0.0148699	0.87624	0.178362	0.00164946	0.370499	<0.001	0.22074	<0.001	Intermediate	F1	female
MSTRG.7095	1.7907	<0.001	2.53983	<0.001	1.13962	0.0393525	1.1769	0.0144996	-1.71182	<0.001	-0.962687	0.00448758	-0.135174	0.849733	-0.0978878	0.857447	-3.50252	<0.001	-1.27479	<0.001	Intermediate	F1	female
MSTRG.7099	-1.15019	0.00317019	-0.515117	0.2306	-1.20437	0.651076	-0.0112263	1	5.03689	<0.001	5.67197	<0.001	-1.51835	0.529569	-0.325205	0.88529	6.18708	<0.001	-0.313978	0.844616	Intermediate	F1	female
MSTRG.710	0.748954	<0.001	0.541961	<0.001	-0.0470783	0.834988	0.148965	0.367525	-0.546729	<0.001	-0.753722	<0.001	-0.256446	0.124878	-0.0604022	0.700707	-1.29568	<0.001	-0.209368	0.0416969	Intermediate	F1	female
MSTRG.7103	-1.60285	0.00428269	-1.79291	0.00156442	-1.86278	0.00792254	-2.62492	<0.001	3.25873	<0.001	3.06868	<0.001	3.59594	<0.001	2.83379	<0.001	4.86159	<0.001	5.45872	<0.001	Intermediate	F1	female
MSTRG.711	-1.57979	0.0130179	-1.55733	0.0126016	-1.18031	0.294493	-1.54194	0.136883	3.38373	0.00158676	3.40619	0.00150073	3.21463	0.0168256	2.853	0.022496	4.96352	<0.001	4.39494	<0.001	Intermediate	F1	female
MSTRG.7141	-1.05509	<0.001	-0.989669	<0.001	-1.13493	<0.001	-1.41974	<0.001	1.97138	<0.001	2.0368	<0.001	4.34239	<0.001	4.05758	<0.001	3.02647	<0.001	5.47732	<0.001	Intermediate	F1	female
MSTRG.7153	0.286005	0.0206175	0.138577	0.335174	0.189518	0.252227	0.147953	0.316231	-0.343331	0.00354756	-0.490759	<0.001	0.0127804	0.948878	-0.0287851	0.853566	-0.629336	<0.001	-0.176738	0.0592799	Intermediate	F1	female
MSTRG.7157	-0.956199	<0.001	-1.10407	<0.001	-0.338281	0.410142	-0.76165	0.0113443	1.01729	<0.001	0.86942	0.00197778	1.79618	<0.001	1.37281	<0.001	1.97349	<0.001	2.13446	<0.001	Intermediate	F1	female
MSTRG.7162	-1.27834	0.0410375	-1.02453	0.105332	-1.75848	0.00841776	-1.06681	0.0654421	1.89161	0.0106608	2.14542	0.00290093	2.70794	0.00118565	3.39962	<0.001	3.16995	<0.001	4.46642	<0.001	Intermediate	F1	female
MSTRG.7176	-1.716	0.0177915	-1.32665	0.0669884	-0.225953	0.857323	-0.0948973	0.948491	2.3108	0.0112285	2.70015	0.0022382	4.69777	<0.001	4.82883	<0.001	4.0268	<0.001	4.92373	<0.001	Intermediate	F1	female
MSTRG.7187	5.43578	<0.001	5.67093	<0.001	4.43217	<0.001	5.18312	<0.001	-1.83718	<0.001	-1.60203	<0.001	-2.17348	<0.001	-1.42252	<0.001	-7.27296	<0.001	-6.60564	<0.001	Intermediate	F1	female
MSTRG.7218	3.36242	0.00708415	7.68187	<0.001	1.80796	0.0713214	-1.14224	0.531773	-4.55502	<0.001	-0.235578	0.695254	-0.725943	0.421063	-3.67615	0.00271638	-7.91745	<0.001	-2.53391	<0.001	Intermediate	F1	female
MSTRG.7220	-0.857088	<0.001	-1.36103	<0.001	0.578605	0.0440673	0.928367	<0.001	1.22994	<0.001	0.725995	0.00424049	-0.439344	0.119601	-0.0895817	0.738176	2.08702	<0.001	-1.01795	<0.001	Intermediate	F1	female
MSTRG.7232	-3.642	<0.001	-3.40029	<0.001	-0.86641	0.330166	-0.683234	0.391313	2.099	0.00595623	2.34072	0.00181906	3.51172	<0.001	3.6949	<0.001	5.74101	<0.001	4.37813	<0.001	Intermediate	F1	female
MSTRG.7237	-1.70294	<0.001	-3.69842	<0.001	0.332683	0.666847	-2.30794	<0.001	3.01859	<0.001	1.0231	0.0707418	2.66651	<0.001	0.0258842	0.96801	4.72152	<0.001	2.33383	<0.001	Intermediate	F1	female
MSTRG.725	-0.9892	0.0156984	-1.02221	0.0141056	-1.01374	0.0407423	-0.866593	0.0413929	2.95941	<0.001	2.9264	<0.001	7.60234	<0.001	7.74949	<0.001	3.94861	<0.001	8.61609	<0.001	Intermediate	F1	female
MSTRG.7254	-0.450335	0.0247049	-0.511059	0.0113897	-0.63923	0.0140969	-0.433215	0.061951	1.34105	<0.001	1.28033	<0.001	0.66643	0.0117019	0.872446	<0.001	1.79139	<0.001	1.30566	<0.001	Intermediate	F1	female
MSTRG.7273	1.97685	<0.001	1.60725	<0.001	1.88459	<0.001	1.82148	<0.001	-1.18223	<0.001	-1.55183	<0.001	-1.33549	<0.001	-1.3986	<0.001	-3.15908	<0.001	-3.22008	<0.001	Intermediate	F1	female
MSTRG.7284	3.10269	<0.001	1.4292	0.0926663	2.97707	<0.001	4.43415	<0.001	-1.96915	<0.001	-3.64264	<0.001	-0.273119	0.671448	1.18397	0.00162003	-5.07184	<0.001	-3.25019	<0.001	Intermediate	F1	female
MSTRG.7291	1.28199	0.00317876	1.92	<0.001	1.25599	0.0195528	1.79085	<0.001	-1.20952	0.00139258	-0.57151	0.135758	-1.2985	0.00442605	-0.763637	0.0390572	-2.49151	<0.001	-2.55449	<0.001	Intermediate	F1	female
MSTRG.73	-0.901327	0.0426117	-2.02204	<0.001	-0.5142	0.331719	-1.90357	<0.001	2.56058	<0.001	1.43986	0.0450259	5.69001	<0.001	4.30064	<0.001	3.4619	<0.001	6.20421	<0.001	Intermediate	F1	female
MSTRG.7302	-1.53455	0.0010566	-0.186861	0.718435	-2.31735	<0.001	-1.40311	0.00222686	1.36834	0.0189891	2.71603	<0.001	1.63508	0.0630727	2.54933	<0.001	2.90289	<0.001	3.95244	<0.001	Intermediate	F1	female
MSTRG.7317	-1.28728	<0.001	-0.222191	0.604968	-1.26716	0.00289804	-1.42725	<0.001	1.01134	0.00842671	2.07643	<0.001	0.819925	0.0838329	0.659829	0.101899	2.29862	<0.001	2.08708	<0.001	Intermediate	F1	female
MSTRG.7334	-3.74971	<0.001	-4.84394	<0.001	-0.712602	0.512069	-0.0812649	0.956842	2.51694	0.00273725	1.42271	0.148869	4.34329	<0.001	4.97463	<0.001	6.26665	<0.001	5.05589	<0.001	Intermediate	F1	female
MSTRG.7353	-1.62536	<0.001	-1.34968	<0.001	-0.568231	0.112705	-1.14233	<0.001	1.32454	<0.001	1.60022	<0.001	1.25287	<0.001	0.678778	0.0125446	2.9499	<0.001	1.82111	<0.001	Intermediate	F1	female
MSTRG.7383	0.60227	<0.001	0.405785	<0.001	0.377099	0.00445106	0.378431	<0.001	-0.460198	<0.001	-0.656682	<0.001	-0.301716	0.021768	-0.300384	0.0044822	-1.06247	<0.001	-0.678815	<0.001	Intermediate	F1	female
MSTRG.7401	-0.799927	0.0266765	-2.73024	<0.001	-5.9065	<0.001	-3.26876	<0.001	2.95088	<0.001	1.02057	0.0325825	-3.02943	0.104702	-0.3917	0.666874	3.7508	<0.001	2.87706	<0.001	Intermediate	F1	female
MSTRG.7426	-0.300617	<0.001	-0.409727	<0.001	-0.262014	0.00726751	-0.185885	0.0326979	0.214129	0.0161727	0.105018	0.287512	0.472006	<0.001	0.548135	<0.001	0.514745	<0.001	0.73402	<0.001	Intermediate	F1	female
MSTRG.7447	-1.13566	0.0200629	-1.46768	0.00282465	-1.1814	0.171348	-1.25774	0.095486	4.82678	<0.001	4.49476	<0.001	3.09228	0.0112694	3.01594	0.00631215	5.96244	<0.001	4.27368	<0.001	Intermediate	F1	female
MSTRG.7451	1.69939	<0.001	2.40663	<0.001	-0.974562	0.0168262	-0.413741	0.264913	-1.77892	<0.001	-1.07168	<0.001	1.05477	0.0246494	1.61559	<0.001	-3.47831	<0.001	2.02933	<0.001	Intermediate	F1	female
MSTRG.7466	-0.916982	<0.001	-1.08411	<0.001	-1.26923	<0.001	-0.906184	<0.001	1.11611	<0.001	0.948977	<0.001	0.901575	<0.001	1.26462	<0.001	2.03309	<0.001	2.17081	<0.001	Intermediate	F1	female
MSTRG.7490	-1.82313	<0.001	-0.61511	0.149695	-2.01835	0.0193866	-2.14815	0.00468774	3.61886	<0.001	4.82688	<0.001	1.64576	0.193616	1.51597	0.172614	5.44199	<0.001	3.66411	<0.001	Intermediate	F1	female
MSTRG.7509	1.96868	0.00236053	2.08403	0.00114099	1.95389	0.0900253	1.71453	0.12307	-1.10499	0.0496577	-0.989643	0.0842503	-0.395648	0.728831	-0.635014	0.455634	-3.07367	<0.001	-2.34954	0.00267239	Intermediate	F1	female
MSTRG.7513	-0.619871	<0.001	-0.614416	<0.001	-0.318078	0.0788303	-0.451957	0.00169402	1.0579	<0.001	1.06336	<0.001	1.40704	<0.001	1.27316	<0.001	1.67777	<0.001	1.72512	<0.001	Intermediate	F1	female
MSTRG.7515	-3.81652	<0.001	-2.77564	<0.001	-2.64122	<0.001	-1.66107	0.00342429	2.158	0.0430032	3.19887	<0.001	3.87537	0.00133423	4.85552	<0.001	5.97452	<0.001	6.51659	<0.001	Intermediate	F1	female
MSTRG.7522	1.22143	0.0358468	0.450147	0.536464	0.470893	0.575749	0.546265	0.437458	-1.61192	0.0028446	-2.3832	<0.001	-1.63512	0.0120797	-1.55975	0.00310299	-2.83334	<0.001	-2.10601	<0.001	Intermediate	F1	female
MSTRG.7531	0.374184	0.00140543	0.314463	0.00995909	0.379079	0.00920426	0.314826	0.0124673	-0.265785	0.0225297	-0.325506	0.00535094	-0.526177	<0.001	-0.590431	<0.001	-0.639969	<0.001	-0.905256	<0.001	Intermediate	F1	female
MSTRG.7536	-2.30531	<0.001	-0.984895	0.0649328	-2.2741	0.0425366	-0.512326	0.572291	1.61173	0.00301897	2.93215	<0.001	1.45589	0.356655	3.21766	0.00233461	3.91704	<0.001	3.72999	<0.001	Intermediate	F1	female
MSTRG.7545	2.14451	<0.001	2.51771	<0.001	1.91707	<0.001	2.28645	<0.001	-1.29848	<0.001	-0.925287	0.00222945	-2.12714	<0.001	-1.75776	<0.001	-3.443	<0.001	-4.04421	<0.001	Intermediate	F1	female
MSTRG.7551	0.51398	<0.001	0.485197	<0.001	0.313834	0.0311026	0.404771	<0.001	-0.329117	0.00360588	-0.3579	0.00169888	-0.255451	0.0729582	-0.164515	0.16424	-0.843097	<0.001	-0.569286	<0.001	Intermediate	F1	female
MSTRG.7554	-0.529818	0.00681449	-0.5615	0.00485088	-0.24039	0.388233	-0.581014	0.00408396	0.53979	0.00468309	0.508108	0.00952638	-0.138031	0.637707	-0.478654	0.0120999	1.06961	<0.001	0.102359	0.532356	Intermediate	F1	female
MSTRG.7560	0.304601	0.00804044	0.189571	0.1371	0.22299	0.142816	0.186976	0.158579	-0.283846	0.0113584	-0.398876	<0.001	-0.596151	<0.001	-0.632165	<0.001	-0.588447	<0.001	-0.819141	<0.001	Intermediate	F1	female
MSTRG.7562	-1.68588	<0.001	-1.35896	0.0015497	-0.655956	0.0685912	-0.982321	0.00107251	1.35586	0.0327077	1.68277	0.00432789	4.95934	<0.001	4.63297	<0.001	3.04173	<0.001	5.61529	<0.001	Intermediate	F1	female
MSTRG.7568	-2.35151	<0.001	-7.04389	<0.001	-0.107642	0.924994	-1.55786	0.0704272	3.14769	0.00348023	-1.5447	0.417637	2.15989	0.0177373	0.709677	0.506062	5.49919	<0.001	2.26754	<0.001	Intermediate	F1	female
MSTRG.7572	-0.939349	0.02421	-0.799108	0.0537449	-0.266296	0.685322	-1.31247	0.0142933	3.11632	<0.001	3.25656	<0.001	2.21637	<0.001	1.17019	0.0767798	4.05567	<0.001	2.48267	<0.001	Intermediate	F1	female
MSTRG.7574	2.0498	0.00756792	3.638	<0.001	2.41603	<0.001	3.0888	<0.001	-2.13416	<0.001	-0.545967	0.217791	-1.19039	0.0282489	-0.517616	0.237746	-4.18396	<0.001	-3.60642	<0.001	Intermediate	F1	female
MSTRG.7576	-2.52243	0.00325638	-2.13021	0.00763348	0.0523001	0.980162	2.58792	0.0184979	2.8515	0.0229349	3.24373	0.00740756	-2.2567	0.139898	0.278914	0.77667	5.37393	<0.001	-2.309	0.00956035	Intermediate	F1	female
MSTRG.7581	2.2318	<0.001	2.81831	<0.001	2.49106	0.00206169	2.78264	<0.001	-0.963263	0.0346256	-0.376752	0.438913	-0.0776406	0.925799	0.213932	0.734198	-3.19506	<0.001	-2.5687	<0.001	Intermediate	F1	female
MSTRG.7611	2.80457	<0.001	4.08748	<0.001	3.14237	<0.001	3.02011	<0.001	-1.57529	<0.001	-0.292377	0.442409	-0.977524	0.0136246	-1.09978	<0.001	-4.37986	<0.001	-4.11989	<0.001	Intermediate	F1	female
MSTRG.7665	-0.984005	0.00368513	-0.670171	0.0563806	-1.20438	0.648614	-0.0112266	1	3.25427	<0.001	3.56811	<0.001	-0.556563	0.84873	0.63659	0.751823	4.23828	<0.001	0.647816	0.654117	Intermediate	F1	female
MSTRG.7666	5.62892	<0.001	5.09554	<0.001	5.80418	<0.001	5.12564	<0.001	-1.73534	<0.001	-2.26872	<0.001	-1.61757	<0.001	-2.29611	<0.001	-7.36426	<0.001	-7.42176	<0.001	Intermediate	F1	female
MSTRG.7679	-0.766601	0.0248649	-0.634704	0.0793766	0.860061	0.519821	0.505146	0.736953	1.85872	<0.001	1.99061	<0.001	2.25017	0.0975756	1.89526	0.134024	2.62532	<0.001	1.39011	0.220719	Intermediate	F1	female
MSTRG.7685	-1.33258	0.002235	-1.71876	<0.001	-0.764948	0.163466	-1.85565	<0.001	2.75282	<0.001	2.36664	<0.001	4.73456	<0.001	3.64386	<0.001	4.0854	<0.001	5.49951	<0.001	Intermediate	F1	female
MSTRG.7688	-0.723588	<0.001	-0.805222	<0.001	-0.2038	0.269012	-0.413779	0.00281467	0.689346	<0.001	0.607712	<0.001	0.953046	<0.001	0.743067	<0.001	1.41293	<0.001	1.15685	<0.001	Intermediate	F1	female
MSTRG.7689	-1.40626	<0.001	-1.18974	0.00142214	-1.82276	<0.001	-1.56605	<0.001	2.09901	<0.001	2.31553	<0.001	2.43773	<0.001	2.69443	<0.001	3.50527	<0.001	4.26049	<0.001	Intermediate	F1	female
MSTRG.7707	-0.791751	0.0215128	-0.434149	0.250806	-0.740968	0.5664	-0.779624	0.509155	2.42876	<0.001	2.78636	<0.001	-0.638968	0.620039	-0.677624	0.505248	3.22051	<0.001	0.102	0.892279	Intermediate	F1	female
MSTRG.771	5.39294	<0.001	4.57296	<0.001	4.88959	<0.001	5.08941	<0.001	-1.27665	0.00459439	-2.09664	<0.001	-0.982036	0.0807136	-0.782221	0.085982	-6.66959	<0.001	-5.87163	<0.001	Intermediate	F1	female
MSTRG.7712	0.450857	0.0450411	0.0957275	0.75303	0.141407	0.659474	-0.122323	0.682415	-1.20366	<0.001	-1.55879	<0.001	-0.617751	0.0101052	-0.881481	<0.001	-1.65451	<0.001	-0.759158	<0.001	Intermediate	F1	female
MSTRG.7713	-1.18755	0.00180637	-0.910625	0.0126853	-0.576592	0.228602	-1.39558	<0.001	1.05372	0.0184481	1.33065	0.0015211	1.46279	0.00304806	0.643808	0.20642	2.24127	<0.001	2.03939	<0.001	Intermediate	F1	female
MSTRG.772	2.60728	<0.001	2.56427	<0.001	1.24266	0.0615396	1.65592	0.00181543	-1.32881	0.00874203	-1.37182	0.00785175	-0.991851	0.1268	-0.578594	0.2842	-3.93609	<0.001	-2.23451	<0.001	Intermediate	F1	female
MSTRG.7736	-0.594268	0.0024778	0.518486	0.00647744	-0.221446	0.50719	-0.797184	0.00144232	1.06075	<0.001	2.1735	<0.001	1.61061	<0.001	1.03487	<0.001	1.65501	<0.001	1.83206	<0.001	Intermediate	F1	female
MSTRG.7756	1.89525	0.00813302	2.15824	0.00166169	1.09344	0.0936904	1.26853	0.0198784	-1.64382	0.00274733	-1.38083	0.00839994	-1.89498	<0.001	-1.71989	<0.001	-3.53907	<0.001	-2.98842	<0.001	Intermediate	F1	female
MSTRG.778	0.37189	<0.001	0.962753	<0.001	0.173199	0.061195	0.131961	0.109491	-0.455324	<0.001	0.135538	0.0717394	-0.319378	<0.001	-0.360616	<0.001	-0.827215	<0.001	-0.492577	<0.001	Intermediate	F1	female
MSTRG.7805	3.60967	<0.001	5.28749	<0.001	2.39324	<0.001	1.91659	<0.001	-2.11428	<0.001	-0.436458	0.206127	-1.48931	<0.001	-1.96596	<0.001	-5.72395	<0.001	-3.88255	<0.001	Intermediate	F1	female
MSTRG.7810	0.799027	<0.001	1.00033	<0.001	0.459881	0.00849936	-0.0590805	0.790046	-0.296397	0.0365957	-0.0950945	0.574211	-0.462523	0.00586219	-0.981484	<0.001	-1.09542	<0.001	-0.922403	<0.001	Intermediate	F1	female
MSTRG.782	-3.16667	<0.001	-8.73332	<0.001	2.76786	0.127033	-0.011235	1	4.98004	<0.001	-0.586623	0.801761	-0.510505	0.794404	-3.2896	0.0408649	8.1467	<0.001	-3.27837	0.00480728	Intermediate	F1	female
MSTRG.7832	-0.502829	0.0358468	-0.277677	0.312141	0.824636	0.00354358	0.0970891	0.787582	0.680377	0.00265788	0.905528	<0.001	0.402717	0.182124	-0.32483	0.176965	1.18321	<0.001	-0.421919	0.0187039	Intermediate	F1	female
MSTRG.7848	-0.516151	0.00412322	-0.912473	<0.001	-0.350516	0.144698	-0.744881	<0.001	1.33359	<0.001	0.93727	<0.001	0.925459	<0.001	0.531094	0.00291487	1.84974	<0.001	1.27598	<0.001	Intermediate	F1	female
MSTRG.785	-2.30378	<0.001	-5.06525	<0.001	-2.90049	0.175167	-1.70734	0.379527	2.77313	<0.001	0.0116568	0.992987	-1.98624	0.392458	-0.793096	0.689714	5.0769	<0.001	0.914249	0.43537	Intermediate	F1	female
MSTRG.7881	4.13488	<0.001	4.31936	<0.001	3.3372	<0.001	3.43533	<0.001	-1.17389	0.00323985	-0.989414	0.0133343	-1.86513	<0.001	-1.767	<0.001	-5.30877	<0.001	-5.20233	<0.001	Intermediate	F1	female
MSTRG.7884	3.60807	<0.001	4.31104	<0.001	3.65839	<0.001	4.02283	<0.001	-1.51935	<0.001	-0.816384	0.022522	-1.4155	<0.001	-1.05106	0.00258165	-5.12743	<0.001	-5.07389	<0.001	Intermediate	F1	female
MSTRG.7887	2.42942	0.0285684	3.64415	<0.001	1.34646	0.350839	2.88525	0.00393349	-3.0504	<0.001	-1.83567	0.00707993	-1.93787	0.068399	-0.399093	0.637792	-5.47982	<0.001	-3.28434	<0.001	Intermediate	F1	female
MSTRG.7905	0.55038	<0.001	0.396534	0.00130919	0.451164	0.00207586	0.323291	0.0124754	-0.25505	0.0357116	-0.408896	<0.001	-0.238091	0.121185	-0.365964	0.00187102	-0.80543	<0.001	-0.689255	<0.001	Intermediate	F1	female
MSTRG.7957	-0.295278	0.00139268	-0.407457	<0.001	-0.451015	<0.001	-0.492747	<0.001	0.704115	<0.001	0.591935	<0.001	0.0229436	0.881616	-0.0187887	0.88455	0.999393	<0.001	0.473959	<0.001	Intermediate	F1	female
MSTRG.7963	-3.596	<0.001	-0.66924	0.321227	-4.86614	0.00941572	-2.2344	0.00997847	2.39447	0.00839404	5.32123	<0.001	-0.540069	0.853685	2.09167	0.0857238	5.99047	<0.001	4.32607	<0.001	Intermediate	F1	female
MSTRG.7967	-5.04883	<0.001	0.430954	0.792273	-10.9732	<0.001	-3.74626	0.00165311	3.98418	0.00827452	9.46396	<0.001	-1.96383	0.486231	5.26315	<0.001	9.03301	<0.001	9.0094	<0.001	Intermediate	F1	female
MSTRG.7989	2.40613	0.0055118	2.92685	<0.001	4.04246	<0.001	4.46276	<0.001	-1.75023	0.00407408	-1.22951	0.0311337	-1.23345	0.0949916	-0.813149	0.166651	-4.15635	<0.001	-5.27591	<0.001	Intermediate	F1	female
MSTRG.7990	3.05057	<0.001	4.3476	<0.001	2.66745	0.0168224	4.27137	<0.001	-1.78901	<0.001	-0.491984	0.216822	-0.825276	0.297104	0.778652	0.115365	-4.83958	<0.001	-3.49272	<0.001	Intermediate	F1	female
MSTRG.7995	1.23818	<0.001	1.9508	<0.001	0.861085	0.0134551	0.668478	0.0349073	-0.969281	0.00103082	-0.256658	0.418954	-0.979327	0.00178549	-1.17193	<0.001	-2.20746	<0.001	-1.84041	<0.001	Intermediate	F1	female
MSTRG.8003	6.35681	<0.001	6.04799	<0.001	4.86905	<0.001	4.64763	<0.001	-1.74276	<0.001	-2.05157	<0.001	-0.91621	0.135724	-1.13763	0.0178086	-8.09957	<0.001	-5.78526	<0.001	Intermediate	F1	female
MSTRG.8006	1.39472	0.0197691	2.49977	<0.001	1.43759	0.0581863	1.35638	0.0361131	-1.19095	0.038903	-0.0859024	0.91411	-1.57533	0.0249709	-1.65654	0.0032809	-2.58567	<0.001	-3.01292	<0.001	Intermediate	F1	female
MSTRG.8017	3.35163	<0.001	3.90548	<0.001	3.10113	<0.001	3.24255	<0.001	-1.03419	0.00142872	-0.480336	0.179062	-1.14019	0.00353937	-0.998782	0.00181503	-4.38582	<0.001	-4.24133	<0.001	Intermediate	F1	female
MSTRG.8019	3.35084	<0.001	3.75417	<0.001	3.03373	<0.001	3.60228	<0.001	-0.867107	0.0119496	-0.46378	0.21657	-0.0977795	0.875923	0.470772	0.233833	-4.21795	<0.001	-3.13151	<0.001	Intermediate	F1	female
MSTRG.8023	4.14218	<0.001	4.35828	<0.001	3.69614	<0.001	4.12444	<0.001	-1.64934	<0.001	-1.43324	<0.001	-0.960211	0.0568442	-0.531909	0.21081	-5.79151	<0.001	-4.65635	<0.001	Intermediate	F1	female
MSTRG.8031	2.61321	0.0474378	3.19679	0.00862588	2.03857	0.0915017	3.55635	<0.001	-3.41721	<0.001	-2.83364	<0.001	-2.00811	0.0155775	-0.490327	0.433234	-6.03042	<0.001	-4.04668	<0.001	Intermediate	F1	female
MSTRG.8032	2.36869	<0.001	2.53273	<0.001	0.571255	0.496315	2.64882	<0.001	-2.4056	<0.001	-2.24156	<0.001	-2.01076	<0.001	0.0668041	0.90168	-4.77429	<0.001	-2.58202	<0.001	Intermediate	F1	female
MSTRG.8033	2.61802	0.0453783	3.9202	<0.001	0.356134	0.804792	2.1298	0.00389059	-2.45601	0.00366196	-1.15382	0.0819673	-2.57165	0.00297346	-0.79798	0.167844	-5.07402	<0.001	-2.92778	<0.001	Intermediate	F1	female
MSTRG.8036	1.42505	0.044659	2.47084	<0.001	1.89984	0.00908714	1.68266	0.0149811	-1.94265	<0.001	-0.896857	0.044509	-1.88198	<0.001	-2.09915	<0.001	-3.3677	<0.001	-3.78181	<0.001	Intermediate	F1	female
MSTRG.8038	6.11338	<0.001	6.83408	<0.001	3.26183	0.00214809	4.07226	<0.001	-1.73657	<0.001	-1.01586	0.0254591	-1.99042	0.00159107	-1.17999	0.0143534	-7.84995	<0.001	-5.25225	<0.001	Intermediate	F1	female
MSTRG.8052	3.28312	<0.001	3.28864	<0.001	2.5418	<0.001	2.62059	<0.001	-1.12223	<0.001	-1.11671	<0.001	-1.37733	<0.001	-1.29853	<0.001	-4.40536	<0.001	-3.91912	<0.001	Intermediate	F1	female
MSTRG.8101	-0.981008	0.0223055	-0.570759	0.21396	-0.0765026	0.915414	-0.354051	0.465612	1.12292	0.0131613	1.53317	<0.001	1.46116	<0.001	1.18362	0.00151825	2.10393	<0.001	1.53767	<0.001	Intermediate	F1	female
MSTRG.811	0.35941	0.00779385	1.33075	<0.001	-0.189297	0.280939	0.310495	0.0209298	-1.26664	<0.001	-0.295298	0.022311	-0.445725	0.00264158	0.0540674	0.718892	-1.62605	<0.001	-0.256428	0.00787603	Intermediate	F1	female
MSTRG.8111	-2.59785	<0.001	-2.51978	<0.001	-1.52386	0.0378715	-1.18559	0.0578553	1.53994	0.0293007	1.61801	0.0216079	2.28415	0.0111822	2.62242	<0.001	4.13779	<0.001	3.80801	<0.001	Intermediate	F1	female
MSTRG.8112	-0.677136	0.00157266	0.172779	0.489524	-0.839212	<0.001	-0.908526	<0.001	1.98353	<0.001	2.83344	<0.001	2.48186	<0.001	2.41255	<0.001	2.66066	<0.001	3.32107	<0.001	Intermediate	F1	female
MSTRG.812	2.59225	0.00933651	3.08686	0.00124378	4.00869	0.0014023	1.99189	0.18777	-1.57621	0.0361249	-1.08161	0.150915	-0.359085	0.748849	-2.37589	0.00849121	-4.16847	<0.001	-4.36778	<0.001	Intermediate	F1	female
MSTRG.8128	-2.29517	<0.001	-0.791957	0.106655	-1.12013	0.0189755	-0.439457	0.33943	1.56585	0.0491397	3.06907	<0.001	6.65805	<0.001	7.33872	<0.001	3.86103	<0.001	7.77817	<0.001	Intermediate	F1	female
MSTRG.813	0.397009	<0.001	1.01157	<0.001	0.0858692	0.601684	-0.0051856	0.998511	-0.44415	<0.001	0.170412	0.123578	-0.082299	0.598194	-0.173354	0.10972	-0.841159	<0.001	-0.168168	0.0421828	Intermediate	F1	female
MSTRG.8131	-2.77633	<0.001	-3.18431	<0.001	-0.859039	0.148465	-0.752676	0.145938	1.75443	0.00165278	1.34646	0.0231713	4.92444	<0.001	5.0308	<0.001	4.53076	<0.001	5.78347	<0.001	Intermediate	F1	female
MSTRG.8136	-1.22059	0.00183041	-1.53025	<0.001	-1.26926	0.00655935	-1.58363	<0.001	1.90482	<0.001	1.59516	0.00176379	1.95653	<0.001	1.64216	0.00231738	3.12541	<0.001	3.22579	<0.001	Intermediate	F1	female
MSTRG.8172	-2.50508	<0.001	-3.11159	<0.001	0.0796599	0.919167	-2.21833	<0.001	3.68299	<0.001	3.07648	<0.001	4.5828	<0.001	2.28482	0.0196319	6.18807	<0.001	4.50314	<0.001	Intermediate	F1	female
MSTRG.8177	3.18977	<0.001	3.70344	<0.001	2.57618	<0.001	2.07063	<0.001	-1.02335	0.00559829	-0.509685	0.20949	-0.00337462	0.995232	-0.508931	0.221149	-4.21312	<0.001	-2.57956	<0.001	Intermediate	F1	female
MSTRG.8178	4.60002	<0.001	4.12588	<0.001	4.13409	<0.001	3.90472	<0.001	-1.23763	<0.001	-1.71177	<0.001	-0.725722	0.0531851	-0.955087	0.00123269	-5.83765	<0.001	-4.85981	<0.001	Intermediate	F1	female
MSTRG.8181	4.27393	<0.001	3.13219	<0.001	2.15342	<0.001	1.51671	<0.001	-0.770766	0.0171903	-1.91251	<0.001	-0.604495	0.13836	-1.2412	<0.001	-5.0447	<0.001	-2.75791	<0.001	Intermediate	F1	female
MSTRG.8194	0.567929	0.0117086	0.715557	0.00146273	1.39295	<0.001	1.08861	<0.001	-0.493972	0.0250368	-0.346344	0.146231	-0.542839	0.0470862	-0.847178	<0.001	-1.0619	<0.001	-1.93579	<0.001	Intermediate	F1	female
MSTRG.8199	-1.8611	0.034873	-1.2739	0.190754	-1.20436	0.685322	0.850094	0.742625	3.4039	<0.001	3.9911	<0.001	-2.94749	0.197447	-0.893037	0.629035	5.265	<0.001	-1.74313	0.187222	Intermediate	F1	female
MSTRG.823	0.82153	<0.001	1.03215	<0.001	1.17213	<0.001	0.969068	<0.001	-0.49436	<0.001	-0.283737	0.0630165	-0.779999	<0.001	-0.983058	<0.001	-1.31589	<0.001	-1.95213	<0.001	Intermediate	F1	female
MSTRG.8231	-1.03181	0.00962368	-1.36377	<0.001	-0.572504	0.245101	-1.12531	0.00505707	2.65267	<0.001	2.32071	<0.001	3.49261	<0.001	2.93981	<0.001	3.68448	<0.001	4.06512	<0.001	Intermediate	F1	female
MSTRG.8249	-0.757867	<0.001	-0.907642	<0.001	-0.489068	0.111741	-1.07064	<0.001	1.74443	<0.001	1.59465	<0.001	1.14762	<0.001	0.56604	0.035401	2.50229	<0.001	1.63668	<0.001	Intermediate	F1	female
MSTRG.8250	-1.52184	<0.001	-1.19879	0.00189596	-1.38534	0.00847606	-0.76136	0.0943624	1.6072	<0.001	1.93025	<0.001	1.06778	0.0854483	1.69175	<0.001	3.12904	<0.001	2.45311	<0.001	Intermediate	F1	female
MSTRG.8252	-0.79766	0.0397192	-1.32037	<0.001	-0.0636235	0.94484	-1.8393	0.00675959	3.43117	<0.001	2.90845	<0.001	3.32671	<0.001	1.55104	0.110983	4.22883	<0.001	3.39034	<0.001	Intermediate	F1	female
MSTRG.8254	2.05854	<0.001	2.66427	<0.001	2.13566	0.00324154	2.19632	<0.001	-0.880028	0.0426145	-0.274302	0.582175	-0.0983354	0.900924	-0.0376795	0.952726	-2.93857	<0.001	-2.234	<0.001	Intermediate	F1	female
MSTRG.8256	-1.07734	0.0374359	-1.44574	0.00586292	-0.961126	0.23837	-2.77854	0.00371893	4.27135	<0.001	3.90295	<0.001	2.1963	0.0334178	0.378889	0.789484	5.34869	<0.001	3.15743	<0.001	Intermediate	F1	female
MSTRG.8265	-1.59133	<0.001	-0.865682	<0.001	-0.0730314	0.883988	-1.0934	<0.001	0.698914	0.00980823	1.42456	<0.001	1.02614	0.00240308	0.00577546	0.988398	2.29024	<0.001	1.09918	<0.001	Intermediate	F1	female
MSTRG.8281	-2.68322	<0.001	-3.13081	<0.001	-0.529288	0.547098	-0.701936	0.353571	2.34291	0.02646	1.89532	0.0975497	4.31353	<0.001	4.14088	<0.001	5.02613	<0.001	4.84281	<0.001	Intermediate	F1	female
MSTRG.8284	-1.40284	0.0210396	-0.618343	0.364766	-0.686755	0.376552	-0.58168	0.399387	1.99929	0.00236853	2.78378	<0.001	8.76954	<0.001	8.87462	<0.001	3.40213	<0.001	9.4563	<0.001	Intermediate	F1	female
MSTRG.8294	-1.45962	<0.001	-1.24511	<0.001	-0.167956	0.792208	-1.3011	<0.001	1.26203	<0.001	1.47655	<0.001	1.4277	0.00109237	0.29456	0.484214	2.72166	<0.001	1.59566	<0.001	Intermediate	F1	female
MSTRG.8303	0.385036	0.0273772	-0.158043	0.456205	0.737102	<0.001	0.791427	<0.001	-0.481978	0.00355081	-1.02506	<0.001	-0.0355265	0.892018	0.0187982	0.926684	-0.867014	<0.001	-0.772629	<0.001	Intermediate	F1	female
MSTRG.8307	-0.399965	0.0218024	-0.624627	<0.001	-0.116719	0.685325	0.0767344	0.781875	0.944097	<0.001	0.719436	<0.001	0.618025	0.00504184	0.811478	<0.001	1.34406	<0.001	0.734743	<0.001	Intermediate	F1	female
MSTRG.8310	-0.416453	<0.001	-0.611949	<0.001	-0.0506762	0.774269	-0.212943	0.0698588	0.696047	<0.001	0.500551	<0.001	0.438795	<0.001	0.276528	0.00733508	1.1125	<0.001	0.489471	<0.001	Intermediate	F1	female
MSTRG.8312	3.90319	<0.001	4.29002	<0.001	3.93417	<0.001	4.47369	<0.001	-1.23863	0.0309466	-0.851802	0.128894	-0.975892	0.198678	-0.436371	0.477815	-5.14182	<0.001	-4.91006	<0.001	Intermediate	F1	female
MSTRG.8316	-2.51445	<0.001	-2.8664	<0.001	-3.81963	<0.001	-3.64431	<0.001	1.41053	0.0231237	1.05858	0.116345	2.42933	0.00316488	2.60465	<0.001	3.92498	<0.001	6.24896	<0.001	Intermediate	F1	female
MSTRG.8321	-1.88911	<0.001	-0.851029	0.00569529	-0.963861	0.0270927	-1.4172	<0.001	3.61521	<0.001	4.6533	<0.001	5.97546	<0.001	5.52211	<0.001	5.50433	<0.001	6.93932	<0.001	Intermediate	F1	female
MSTRG.8356	5.54692	<0.001	6.15515	<0.001	-0.328137	0.836812	-2.58802	0.12867	-2.02361	<0.001	-1.41538	0.00205877	1.03647	0.508426	-1.22341	0.498993	-7.57053	<0.001	1.36461	0.159879	Intermediate	F1	female
MSTRG.8383	-2.53136	0.00115455	-6.81671	<0.001	-6.26361	<0.001	-6.03227	<0.001	2.30828	0.0390069	-1.97707	0.280937	-0.556555	0.852643	-0.325213	0.886106	4.83964	<0.001	5.70706	<0.001	Intermediate	F1	female
MSTRG.8403	-0.665076	0.00431323	-0.500791	0.0436179	-0.415909	0.188613	-0.617565	0.0128627	0.791421	<0.001	0.955705	<0.001	1.43963	<0.001	1.23798	<0.001	1.4565	<0.001	1.85554	<0.001	Intermediate	F1	female
MSTRG.8418	-2.67758	0.00743823	-2.10277	0.0414473	-0.242586	0.944871	0.950568	0.734441	5.33963	<0.001	5.91445	<0.001	-0.556561	0.859543	0.636592	0.781893	8.01721	<0.001	-0.313975	0.858512	Intermediate	F1	female
MSTRG.8423	-1.2707	0.00208232	-0.165651	0.729862	-0.686954	0.19092	-1.18631	0.00822029	1.46074	0.00340418	2.5658	<0.001	2.42342	<0.001	1.92407	<0.001	2.73145	<0.001	3.11038	<0.001	Intermediate	F1	female
MSTRG.8431	0.381786	0.0103851	0.524798	<0.001	0.328469	0.0895512	0.550438	<0.001	-0.374641	0.00947231	-0.23163	0.139423	-1.0553	<0.001	-0.833328	<0.001	-0.756428	<0.001	-1.38377	<0.001	Intermediate	F1	female
MSTRG.8453	-1.0895	0.00681449	-0.541114	0.214713	-0.883851	0.485036	-0.924602	0.417831	3.07602	<0.001	3.6244	<0.001	-0.0856695	0.956377	-0.12642	0.916222	4.16551	<0.001	0.798182	0.26362	Intermediate	F1	female
MSTRG.8462	-0.319652	0.0322563	-0.234801	0.147185	-0.335552	0.0766484	0.0391525	0.875692	0.393784	0.00600583	0.478635	<0.001	0.118686	0.582205	0.49339	<0.001	0.713436	<0.001	0.454238	<0.001	Intermediate	F1	female
MSTRG.8474	-0.952647	<0.001	-0.740653	0.00368129	-0.811981	0.00970622	-0.875781	<0.001	0.719484	0.00441967	0.931478	<0.001	0.27534	0.44831	0.21154	0.463212	1.67213	<0.001	1.08732	<0.001	Intermediate	F1	female
MSTRG.848	1.14996	0.0418267	2.12643	<0.001	0.272563	0.721147	0.930631	0.0653368	-2.33004	<0.001	-1.35357	<0.001	-1.17162	0.0321102	-0.513548	0.255521	-3.48	<0.001	-1.44418	<0.001	Intermediate	F1	female
MSTRG.8489	8.73471	<0.001	9.12101	<0.001	5.77955	<0.001	5.72417	<0.001	-1.17683	<0.001	-0.790526	0.00158401	-1.06149	<0.001	-1.11686	<0.001	-9.91154	<0.001	-6.84103	<0.001	Intermediate	F1	female
MSTRG.8492	5.89713	<0.001	6.15723	<0.001	3.74273	<0.001	3.92363	<0.001	-1.43229	0.0327329	-1.17219	0.0863374	-0.431445	0.662893	-0.250545	0.750345	-7.32942	<0.001	-4.17417	<0.001	Intermediate	F1	female
MSTRG.8502	2.65426	0.00573578	1.61229	0.169064	6.07327	<0.001	6.4768	<0.001	-1.39697	0.031153	-2.43894	0.00119776	0.867529	0.0912467	1.27106	0.00133481	-4.05123	<0.001	-5.20574	<0.001	Intermediate	F1	female
MSTRG.851	0.342588	<0.001	0.734106	<0.001	-0.239784	0.042996	-0.107662	0.35278	-0.196359	0.0336091	0.19516	0.0388743	0.0424024	0.778553	0.174524	0.0629589	-0.538947	<0.001	0.282186	<0.001	Intermediate	F1	female
MSTRG.8515	-1.0157	0.00196477	-0.614892	0.0500376	-0.547538	0.0470951	-0.197588	0.480918	1.23565	0.00174913	1.63647	<0.001	1.45479	<0.001	1.80474	<0.001	2.25136	<0.001	2.00233	<0.001	Intermediate	F1	female
MSTRG.8519	-0.821623	<0.001	-0.831723	<0.001	-0.713582	0.0154131	-0.249341	0.406503	1.13419	<0.001	1.12409	<0.001	0.624349	0.0307378	1.08859	<0.001	1.95581	<0.001	1.33793	<0.001	Intermediate	F1	female
MSTRG.8534	-1.51709	<0.001	-0.515145	0.129749	1.93707	0.0163959	2.68388	<0.001	1.57644	<0.001	2.57839	<0.001	0.775309	0.312923	1.52212	0.00514904	3.09354	<0.001	-1.16176	0.0771772	Intermediate	F1	female
MSTRG.8535	-2.27243	0.03524	-1.62161	0.135142	1.20549	0.684104	0.95057	0.730119	4.02378	0.00319593	4.67459	<0.001	0.891515	0.761134	0.636593	0.778246	6.29621	<0.001	-0.313977	0.856461	Intermediate	F1	female
MSTRG.8543	-1.64393	0.00655255	-0.697037	0.298242	-0.823957	0.281027	-1.76398	0.00221005	1.92869	0.00380324	2.87559	<0.001	8.43727	<0.001	7.49725	<0.001	3.57262	<0.001	9.26123	<0.001	Intermediate	F1	female
MSTRG.8544	-1.04679	<0.001	-0.139057	0.63999	-0.927492	<0.001	-1.6	<0.001	1.20947	<0.001	2.1172	<0.001	1.72698	<0.001	1.05448	<0.001	2.25626	<0.001	2.65448	<0.001	Intermediate	F1	female
MSTRG.8552	5.35818	<0.001	6.08492	<0.001	7.54278	<0.001	6.87603	<0.001	-1.71147	0.00693367	-0.984728	0.125502	0.0343816	0.973091	-0.632367	0.293096	-7.06965	<0.001	-7.50839	<0.001	Intermediate	F1	female
MSTRG.8553	-0.341048	<0.001	-0.400807	<0.001	-0.488039	<0.001	-0.583715	<0.001	0.766785	<0.001	0.707025	<0.001	1.14031	<0.001	1.04463	<0.001	1.10783	<0.001	1.62835	<0.001	Intermediate	F1	female
MSTRG.8560	-2.80545	<0.001	-1.88513	0.0075642	-1.75145	0.101242	-4.44101	0.00122682	2.52382	0.00118516	3.44414	<0.001	3.26941	0.0175899	0.579853	0.770802	5.32927	<0.001	5.02086	<0.001	Intermediate	F1	female
MSTRG.8571	-0.674148	0.0153825	-0.349919	0.260104	-1.00553	0.00236983	-1.23868	<0.001	2.42725	<0.001	2.75147	<0.001	4.76876	<0.001	4.53561	<0.001	3.10139	<0.001	5.77429	<0.001	Intermediate	F1	female
MSTRG.8607	2.18917	<0.001	1.75912	<0.001	0.414963	0.19815	0.245522	0.42592	-1.11394	<0.001	-1.544	<0.001	-1.08431	<0.001	-1.25375	<0.001	-3.30312	<0.001	-1.49928	<0.001	Intermediate	F1	female
MSTRG.8634	-2.60187	<0.001	-3.57741	<0.001	-0.493519	0.509199	-1.17495	0.0522819	2.30827	0.0029663	1.33274	0.14618	5.25631	<0.001	4.57487	<0.001	4.91014	<0.001	5.74982	<0.001	Intermediate	F1	female
MSTRG.8636	-1.54104	0.00291037	-1.07781	0.0407362	-1.26532	0.0552455	-1.35852	0.0146989	1.88018	0.00151932	2.34341	<0.001	3.77575	<0.001	3.68255	<0.001	3.42122	<0.001	5.04107	<0.001	Intermediate	F1	female
MSTRG.8638	4.13968	<0.001	7.35471	<0.001	5.9995	<0.001	5.51517	<0.001	-3.35396	<0.001	-0.138933	0.813179	-0.190297	0.796468	-0.674629	0.144915	-7.49365	<0.001	-6.1898	<0.001	Intermediate	F1	female
MSTRG.8642	-1.90027	0.0172342	-2.51832	0.00309207	-1.70803	0.0821967	-2.47922	0.0072918	2.31654	0.0371468	1.69849	0.171817	1.71192	0.170101	0.940734	0.445505	4.21681	<0.001	3.41995	<0.001	Intermediate	F1	female
MSTRG.8643	-0.947458	<0.001	-0.934598	<0.001	-0.244172	0.470432	0.332417	0.217542	0.770027	<0.001	0.782887	<0.001	0.200167	0.5493	0.776756	<0.001	1.71749	<0.001	0.444338	0.0126688	Intermediate	F1	female
MSTRG.8659	0.950167	0.0205832	1.20566	0.00238076	1.19375	0.0179127	1.51557	<0.001	-1.72531	<0.001	-1.46981	<0.001	-0.215869	0.722719	0.10595	0.826526	-2.67547	<0.001	-1.40962	<0.001	Intermediate	F1	female
MSTRG.8725	-0.540354	<0.001	-0.573437	<0.001	-0.553277	0.00270705	-0.724719	<0.001	1.086	<0.001	1.05292	<0.001	0.690414	<0.001	0.518971	<0.001	1.62635	<0.001	1.24369	<0.001	Intermediate	F1	female
MSTRG.8731	0.994364	0.0269534	1.50992	<0.001	1.63408	<0.001	1.96093	<0.001	-1.71711	<0.001	-1.20156	<0.001	-1.82498	<0.001	-1.49813	<0.001	-2.71147	<0.001	-3.45906	<0.001	Intermediate	F1	female
MSTRG.8732	0.742053	<0.001	0.668684	<0.001	0.974695	<0.001	0.884953	<0.001	-0.548127	<0.001	-0.621495	<0.001	-0.710809	<0.001	-0.800552	<0.001	-1.29018	<0.001	-1.6855	<0.001	Intermediate	F1	female
MSTRG.8735	-1.76769	<0.001	-1.60056	<0.001	-0.851084	<0.001	-0.766634	<0.001	0.446449	<0.001	0.613579	<0.001	0.584088	<0.001	0.668538	<0.001	2.21414	<0.001	1.43517	<0.001	Intermediate	F1	female
MSTRG.8737	-0.875912	0.0091014	-0.629805	0.0636873	-1.25224	0.0094127	-1.25068	0.0025131	2.64652	<0.001	2.89263	<0.001	3.69337	<0.001	3.69493	<0.001	3.52243	<0.001	4.94561	<0.001	Intermediate	F1	female
MSTRG.8743	6.46296	<0.001	7.51308	<0.001	7.27338	<0.001	6.53844	<0.001	-1.22461	0.00912215	-0.174489	0.751691	-0.313722	0.60019	-1.04866	0.0109803	-7.68757	<0.001	-7.5871	<0.001	Intermediate	F1	female
MSTRG.8753	-1.53192	<0.001	0.0542993	0.942186	-0.552596	0.409353	-1.15183	0.0229109	3.2677	<0.001	4.85392	<0.001	5.81764	<0.001	5.21841	<0.001	4.79962	<0.001	6.37024	<0.001	Intermediate	F1	female
MSTRG.8756	-0.90848	0.00152022	-0.155873	0.666527	-0.796408	0.0388574	-0.706709	0.0327979	1.2642	<0.001	2.0168	<0.001	0.69633	0.0880688	0.786029	0.0174367	2.17268	<0.001	1.49274	<0.001	Intermediate	F1	female
MSTRG.8764	-1.7533	0.0456785	-0.830827	0.33934	0.107818	0.948026	1.65772	0.0821073	2.57583	0.0366533	3.4983	0.00229569	2.24242	0.140544	3.79232	<0.001	4.32913	<0.001	2.1346	0.0541435	Intermediate	F1	female
MSTRG.8774	3.53094	<0.001	2.78919	<0.001	3.32259	<0.001	3.44509	<0.001	-0.702238	0.0380086	-1.44399	<0.001	-0.786127	0.0273291	-0.66362	0.022779	-4.23318	<0.001	-4.10871	<0.001	Intermediate	F1	female
MSTRG.8777	3.5682	0.011084	4.88464	<0.001	4.38628	0.00200411	2.85502	0.0750527	-2.43541	0.017574	-1.11897	0.228634	-1.76357	0.106092	-3.29483	0.00190035	-6.00361	<0.001	-6.14986	<0.001	Intermediate	F1	female
MSTRG.8778	4.48251	<0.001	5.13142	<0.001	4.07409	<0.001	1.90608	0.0789292	-2.27654	<0.001	-1.62763	0.007604	-0.262824	0.771033	-2.43084	<0.001	-6.75905	<0.001	-4.33691	<0.001	Intermediate	F1	female
MSTRG.8794	-1.03449	0.0387833	-1.17023	0.020469	-3.0995	0.134761	-1.90635	0.302941	3.73629	<0.001	3.60055	<0.001	-1.98642	0.387911	-0.793274	0.687102	4.77078	<0.001	1.11308	0.317382	Intermediate	F1	female
MSTRG.8796	-0.744109	0.0323943	-0.916269	0.00830034	-0.242582	0.94484	-0.0112264	1	4.86503	<0.001	4.69287	<0.001	-0.556561	0.848707	-0.325205	0.884794	5.60914	<0.001	-0.313979	0.843338	Intermediate	F1	female
MSTRG.8802	0.278966	0.0373226	0.291039	0.0354368	0.367963	0.0241583	0.475266	<0.001	-0.320298	0.0122518	-0.308225	0.0193644	-0.637737	<0.001	-0.530434	<0.001	-0.599264	<0.001	-1.0057	<0.001	Intermediate	F1	female
MSTRG.8810	-1.92856	0.00424099	-1.31684	0.0678759	-1.69147	0.0451749	-1.73978	0.0132264	1.81305	0.00904266	2.42478	<0.001	6.65683	<0.001	6.60852	<0.001	3.74161	<0.001	8.3483	<0.001	Intermediate	F1	female
MSTRG.8847	-1.26388	<0.001	-0.455084	0.191971	-0.931964	0.0313675	-0.815798	0.0278443	1.96423	<0.001	2.77302	<0.001	3.46389	<0.001	3.58005	<0.001	3.22811	<0.001	4.39585	<0.001	Intermediate	F1	female
MSTRG.887	0.3741	0.0342541	0.612169	<0.001	0.511342	0.0169351	0.596884	<0.001	-0.973148	<0.001	-0.735079	<0.001	-0.64081	0.00137486	-0.555269	<0.001	-1.34725	<0.001	-1.15215	<0.001	Intermediate	F1	female
MSTRG.8879	0.524942	0.0377446	0.537961	0.0350503	0.0669877	0.861256	-0.434761	0.0912087	-0.936028	<0.001	-0.923009	<0.001	0.342194	0.239471	-0.159554	0.54275	-1.46097	<0.001	0.275207	0.126907	Intermediate	F1	female
MSTRG.8884	2.87511	0.0227155	3.02647	0.0148348	2.94945	0.0101797	1.81247	0.163655	-1.94066	0.0176541	-1.7893	0.02025	-0.478771	0.617457	-1.61575	0.0441394	-4.81576	<0.001	-3.42822	<0.001	Intermediate	F1	female
MSTRG.8928	-0.450792	0.011349	-1.04145	<0.001	-0.25886	0.292681	-0.442441	0.0190443	1.15029	<0.001	0.559633	0.00134776	0.859137	<0.001	0.675557	<0.001	1.60108	<0.001	1.118	<0.001	Intermediate	F1	female
MSTRG.8938	0.339655	<0.001	0.0873931	0.277308	0.445458	<0.001	0.330954	<0.001	-0.155172	0.0221659	-0.407433	<0.001	-0.305724	<0.001	-0.420228	<0.001	-0.494827	<0.001	-0.751182	<0.001	Intermediate	F1	female
MSTRG.8947	2.71784	<0.001	1.86107	<0.001	0.409484	0.241994	0.754594	0.00426683	-0.838281	0.00654928	-1.69504	<0.001	-0.00131139	0.997196	0.343798	0.190041	-3.55612	<0.001	-0.410796	0.0413347	Intermediate	F1	female
MSTRG.8985	-0.95653	<0.001	-0.895159	0.00133167	-1.72297	<0.001	-1.4567	<0.001	1.6303	<0.001	1.69167	<0.001	1.79257	<0.001	2.05884	<0.001	2.58683	<0.001	3.51555	<0.001	Intermediate	F1	female
MSTRG.8990	1.80825	<0.001	1.95175	<0.001	1.25241	0.0342039	1.37111	0.00718515	-1.38971	<0.001	-1.24621	<0.001	-1.92593	<0.001	-1.80722	<0.001	-3.19796	<0.001	-3.17834	<0.001	Intermediate	F1	female
MSTRG.9	2.56244	<0.001	2.92474	<0.001	2.55393	<0.001	2.48654	<0.001	-1.48094	<0.001	-1.11864	<0.001	-1.14543	0.00123665	-1.21282	<0.001	-4.04339	<0.001	-3.69936	<0.001	Intermediate	F1	female
MSTRG.9013	-0.254962	0.0121842	-0.284611	0.00552235	-0.0575879	0.724559	-0.132555	0.276043	0.219688	0.0286116	0.190038	0.0704695	0.307514	0.0102543	0.232547	0.0193362	0.47465	<0.001	0.365102	<0.001	Intermediate	F1	female
MSTRG.9038	-1.12864	0.0106272	-1.04324	0.0222198	-0.962139	0.0884519	-0.991852	0.0356284	3.39439	<0.001	3.47979	<0.001	6.64031	<0.001	6.6106	<0.001	4.52303	<0.001	7.60245	<0.001	Intermediate	F1	female
MSTRG.9048	-0.624098	<0.001	-0.457867	0.0149645	-0.359007	0.12782	-0.526637	0.00461555	0.49148	0.00673003	0.657711	<0.001	0.134754	0.610695	-0.0328759	0.887515	1.11558	<0.001	0.493761	<0.001	Intermediate	F1	female
MSTRG.9054	7.52399	<0.001	10.619	<0.001	3.19806	0.00666068	2.71823	0.00737799	-3.70781	<0.001	-0.612777	0.588473	-1.15629	0.374924	-1.63612	0.0883387	-11.2318	<0.001	-4.35435	<0.001	Intermediate	F1	female
MSTRG.9066	-0.858055	<0.001	-0.457401	0.0845594	-0.824153	0.00726593	-1.16106	<0.001	2.31899	<0.001	2.71965	<0.001	2.50107	<0.001	2.16416	<0.001	3.17705	<0.001	3.32522	<0.001	Intermediate	F1	female
MSTRG.9069	0.412312	<0.001	0.668205	<0.001	0.241149	0.096016	0.253491	0.0365702	-0.665044	<0.001	-0.409152	<0.001	-0.0781599	0.639183	-0.0658177	0.607091	-1.07736	<0.001	-0.319309	<0.001	Intermediate	F1	female
MSTRG.9077	-0.589042	<0.001	-0.404664	0.00561914	-0.573502	<0.001	-0.502934	<0.001	0.523022	<0.001	0.7074	<0.001	1.14165	<0.001	1.21222	<0.001	1.11206	<0.001	1.71515	<0.001	Intermediate	F1	female
MSTRG.9102	0.589961	<0.001	0.417506	<0.001	0.788512	<0.001	0.55047	<0.001	-0.262532	0.0161088	-0.434987	<0.001	-0.656242	<0.001	-0.894283	<0.001	-0.852493	<0.001	-1.44475	<0.001	Intermediate	F1	female
MSTRG.9128	3.83737	<0.001	4.73131	<0.001	4.22062	<0.001	3.48494	0.00172358	-1.18806	0.0182507	-0.294129	0.596996	-0.772526	0.268794	-1.50821	0.00946342	-5.02544	<0.001	-4.99315	<0.001	Intermediate	F1	female
MSTRG.9129	2.12725	0.0124188	3.32927	<0.001	2.66926	0.0226569	1.99648	0.104166	-1.7542	0.00419869	-0.55218	0.33838	-0.699256	0.444252	-1.37203	0.072876	-3.88145	<0.001	-3.36852	<0.001	Intermediate	F1	female
MSTRG.9130	1.60633	0.0365785	2.03028	0.00459356	2.42241	0.00735207	0.807393	0.522164	-1.42515	0.0193837	-1.0012	0.0892127	-0.60754	0.450715	-2.22255	0.00310299	-3.03148	<0.001	-3.02995	<0.001	Intermediate	F1	female
MSTRG.9131	2.74576	0.00192383	3.64605	<0.001	3.03592	0.00272283	0.694821	0.688596	-1.33835	0.0282904	-0.438061	0.47531	-0.736611	0.347775	-3.07771	<0.001	-4.08411	<0.001	-3.77253	<0.001	Intermediate	F1	female
MSTRG.9133	2.57542	<0.001	2.58906	<0.001	2.09991	<0.001	1.51164	0.0196536	-1.15272	0.00420675	-1.13909	0.00387752	-1.30705	0.00795841	-1.89533	<0.001	-3.72814	<0.001	-3.40697	<0.001	Intermediate	F1	female
MSTRG.9135	0.259419	0.00312407	0.223376	0.0143798	0.0532594	0.703212	0.0832997	0.459031	-0.176834	0.0434869	-0.212877	0.0158344	-0.299602	0.00316632	-0.269562	0.00123963	-0.436253	<0.001	-0.352861	<0.001	Intermediate	F1	female
MSTRG.917	1.5169	<0.001	0.212935	0.780223	0.248538	0.606934	0.502166	0.16636	-0.932382	0.0146755	-2.23634	<0.001	-0.593433	0.123958	-0.339805	0.290435	-2.44928	<0.001	-0.841971	<0.001	Intermediate	F1	female
MSTRG.9171	2.90984	<0.001	3.85806	<0.001	0.137946	0.871514	1.27655	0.00429498	-1.56442	<0.001	-0.616198	0.0619703	-0.783286	0.187139	0.355321	0.419752	-4.47426	<0.001	-0.921232	0.01131	Intermediate	F1	female
MSTRG.9181	-2.07201	<0.001	-1.70391	0.00342512	-2.02102	0.0154608	-1.18766	0.086155	2.78496	<0.001	3.15306	<0.001	4.34341	<0.001	5.17678	<0.001	4.85696	<0.001	6.36443	<0.001	Intermediate	F1	female
MSTRG.92	-0.838333	0.017413	-1.25948	<0.001	0.413592	0.328638	-0.628307	0.109954	3.37436	<0.001	2.95322	<0.001	5.56782	<0.001	4.52592	<0.001	4.2127	<0.001	5.15423	<0.001	Intermediate	F1	female
MSTRG.9212	-2.43904	0.00392445	-1.09335	0.256481	-0.430223	0.776159	-1.69603	0.136695	2.64897	0.00293255	3.99465	<0.001	4.65562	<0.001	3.38982	0.0103463	5.088	<0.001	5.08585	<0.001	Intermediate	F1	female
MSTRG.9213	-0.238718	0.0196301	-0.360226	<0.001	-0.476146	<0.001	-0.47401	<0.001	0.679399	<0.001	0.557891	<0.001	0.250716	0.0429013	0.252852	0.0107835	0.918117	<0.001	0.726862	<0.001	Intermediate	F1	female
MSTRG.9216	5.79836	<0.001	4.3324	<0.001	4.56562	<0.001	4.3649	<0.001	-0.710272	0.0281438	-2.17624	<0.001	-1.55382	<0.001	-1.75455	<0.001	-6.50864	<0.001	-6.11944	<0.001	Intermediate	F1	female
MSTRG.9236	0.365502	<0.001	0.149942	0.154806	0.809035	<0.001	0.724103	<0.001	-0.236594	0.00991828	-0.452153	<0.001	-0.260583	0.0170585	-0.345514	<0.001	-0.602096	<0.001	-1.06962	<0.001	Intermediate	F1	female
MSTRG.9241	-0.816599	0.0366094	-0.82968	0.0359543	-0.660989	0.158284	-1.17899	0.00164771	1.97578	<0.001	1.9627	<0.001	2.57694	<0.001	2.05894	<0.001	2.79238	<0.001	3.23793	<0.001	Intermediate	F1	female
MSTRG.9242	-2.92038	<0.001	-1.41361	0.00820587	-2.24078	0.132673	-0.606501	0.572958	2.73612	0.0154429	4.2429	<0.001	1.88552	0.29904	3.5198	0.00205463	5.65651	<0.001	4.1263	<0.001	Intermediate	F1	female
MSTRG.9279	-2.35972	<0.001	-2.47742	<0.001	-3.36489	0.0154608	-5.56979	<0.001	2.17058	0.0285707	2.05288	0.0435396	1.87969	0.305744	-0.325205	0.885532	4.5303	<0.001	5.24458	<0.001	Intermediate	F1	female
MSTRG.9283	-1.00491	0.0431324	-0.847767	0.100104	-0.901554	0.156673	-1.33814	0.0107494	3.64294	<0.001	3.80008	<0.001	5.38563	<0.001	4.94905	<0.001	4.64784	<0.001	6.28719	<0.001	Intermediate	F1	female
MSTRG.9284	-1.77961	0.00892229	-2.31984	0.00117423	-1.48089	0.148914	-0.994302	0.250658	3.15772	0.00423947	2.6175	0.0259757	3.00465	0.0241226	3.49124	0.00185279	4.93733	<0.001	4.48555	<0.001	Intermediate	F1	female
MSTRG.9311	5.58139	<0.001	5.9302	<0.001	3.84493	0.00263749	3.18999	0.0123559	-1.29097	0.0396835	-0.942165	0.1445	-0.344812	0.7627	-0.999762	0.23196	-6.87236	<0.001	-4.18975	<0.001	Intermediate	F1	female
MSTRG.9312	-1.38222	<0.001	-1.05369	<0.001	-0.750392	0.0171542	-0.880033	<0.001	0.958873	<0.001	1.28741	<0.001	2.6107	<0.001	2.48106	<0.001	2.34109	<0.001	3.36109	<0.001	Intermediate	F1	female
MSTRG.9321	-1.50348	0.0199337	-1.11949	0.0792766	-1.68719	0.0226721	-0.506533	0.469258	2.32371	0.00618726	2.7077	<0.001	4.95019	<0.001	6.13084	<0.001	3.8272	<0.001	6.63738	<0.001	Intermediate	F1	female
MSTRG.9324	-1.14485	<0.001	-0.706716	<0.001	-1.2206	<0.001	-0.947806	<0.001	1.09782	<0.001	1.53595	<0.001	1.34532	<0.001	1.61812	<0.001	2.24267	<0.001	2.56592	<0.001	Intermediate	F1	female
MSTRG.9327	6.86681	<0.001	6.22982	<0.001	5.43189	<0.001	4.42149	<0.001	-1.13844	0.0200973	-1.77543	<0.001	-1.23794	0.0285836	-2.24834	<0.001	-8.00525	<0.001	-6.66983	<0.001	Intermediate	F1	female
MSTRG.9328	6.15081	<0.001	5.55222	<0.001	5.13792	<0.001	4.85831	<0.001	-1.65035	0.00460744	-2.24894	<0.001	-0.949454	0.180543	-1.22906	0.0261097	-7.80116	<0.001	-6.08737	<0.001	Intermediate	F1	female
MSTRG.9330	7.18925	<0.001	6.47394	<0.001	5.82806	<0.001	6.0011	<0.001	-1.11844	0.0120414	-1.83374	<0.001	-1.28165	0.0115564	-1.10861	0.00732394	-8.30769	<0.001	-7.10971	<0.001	Intermediate	F1	female
MSTRG.9332	-0.658724	<0.001	-0.55054	<0.001	0.0948445	0.615011	-0.219067	0.12061	0.783304	<0.001	0.891488	<0.001	1.65296	<0.001	1.33905	<0.001	1.44203	<0.001	1.55812	<0.001	Intermediate	F1	female
MSTRG.9336	3.7429	<0.001	3.32306	<0.001	1.90453	<0.001	1.8324	<0.001	-0.456968	0.0423619	-0.876805	<0.001	-1.78604	<0.001	-1.85817	<0.001	-4.19987	<0.001	-3.69057	<0.001	Intermediate	F1	female
MSTRG.9363	-0.866808	0.0263521	0.0799343	0.88906	-4.30141	<0.001	-3.64969	<0.001	1.14808	0.00265979	2.09482	<0.001	1.4046	0.458014	2.05633	0.121052	2.01489	<0.001	5.70602	<0.001	Intermediate	F1	female
MSTRG.9366	-1.45422	0.00470598	-1.44737	0.00608487	-1.47487	0.0240186	-1.5348	0.00459174	3.29413	<0.001	3.30098	<0.001	4.56512	<0.001	4.5052	<0.001	4.74835	<0.001	6.03999	<0.001	Intermediate	F1	female
MSTRG.937	0.731671	<0.001	0.0552903	0.785236	0.691187	<0.001	0.465973	0.00136251	-0.495579	<0.001	-1.17196	<0.001	-0.670298	<0.001	-0.895511	<0.001	-1.22725	<0.001	-1.36148	<0.001	Intermediate	F1	female
MSTRG.9381	0.340361	0.00196488	0.191193	0.118167	0.466789	<0.001	0.32392	0.00447913	-0.455126	<0.001	-0.604293	<0.001	-0.829762	<0.001	-0.972631	<0.001	-0.795486	<0.001	-1.29655	<0.001	Intermediate	F1	female
MSTRG.9383	-0.929875	<0.001	-0.365298	0.0308687	-0.576012	0.00239797	-0.666582	<0.001	0.359033	0.0328413	0.92361	<0.001	0.836996	<0.001	0.746427	<0.001	1.28891	<0.001	1.41301	<0.001	Intermediate	F1	female
MSTRG.9419	1.15294	<0.001	1.64418	<0.001	0.334	0.349653	0.385938	0.192673	-2.18862	<0.001	-1.69737	<0.001	-0.754361	0.0120739	-0.702423	0.00395799	-3.34156	<0.001	-1.08836	<0.001	Intermediate	F1	female
MSTRG.9420	4.5806	<0.001	5.75613	<0.001	4.84941	<0.001	4.94284	<0.001	-2.71082	<0.001	-1.53529	<0.001	-0.295871	0.646812	-0.202432	0.69305	-7.29141	<0.001	-5.14528	<0.001	Intermediate	F1	female
MSTRG.9426	-0.442297	0.00250794	-0.743954	<0.001	-0.169893	0.428222	-0.330284	0.0405656	0.436042	0.00229771	0.134386	0.425423	-0.00723688	0.979174	-0.167628	0.28271	0.87834	<0.001	0.162656	0.164575	Intermediate	F1	female
MSTRG.9430	0.795384	<0.001	0.488853	0.00300264	1.27831	<0.001	1.37995	<0.001	-0.406009	0.00919553	-0.71254	<0.001	-0.483908	0.0122073	-0.382268	0.016354	-1.20139	<0.001	-1.76221	<0.001	Intermediate	F1	female
MSTRG.9436	-1.19032	<0.001	-0.582412	0.0171318	0.252904	0.455876	-0.1753	0.60665	1.42844	<0.001	2.03634	<0.001	0.319502	0.308384	-0.108701	0.713442	2.61876	<0.001	0.0665987	0.765011	Intermediate	F1	female
MSTRG.9449	-0.671839	0.0298263	-0.988693	0.0011815	-0.919004	0.042898	-1.01289	0.00853506	5.35247	<0.001	5.03562	<0.001	6.48008	<0.001	6.38619	<0.001	6.02431	<0.001	7.39908	<0.001	Intermediate	F1	female
MSTRG.9450	-0.902501	0.00729051	-1.06148	0.00157872	-0.981229	0.0121225	-0.445303	0.231248	0.857825	0.0135914	0.698846	0.0549442	1.19374	0.0020814	1.72966	<0.001	1.76033	<0.001	2.17497	<0.001	Intermediate	F1	female
MSTRG.9468	-1.82722	<0.001	-0.602011	0.23115	-0.29261	0.703034	-1.66309	0.00281261	3.6093	<0.001	4.83451	<0.001	6.19554	<0.001	4.82506	<0.001	5.43652	<0.001	6.48815	<0.001	Intermediate	F1	female
MSTRG.9470	1.36068	<0.001	2.14002	<0.001	0.26894	0.286218	0.449529	0.0203325	-1.75471	<0.001	-0.975376	<0.001	-0.271518	0.254619	-0.0909299	0.668811	-3.1154	<0.001	-0.540459	<0.001	Intermediate	F1	female
MSTRG.9473	0.957505	0.0369524	0.491729	0.364933	0.0479848	0.953244	0.789732	0.145531	-1.31022	0.00131905	-1.776	<0.001	-3.0031	<0.001	-2.26136	<0.001	-2.26773	<0.001	-3.05109	<0.001	Intermediate	F1	female
MSTRG.9480	-1.21489	<0.001	-1.46479	<0.001	-0.065245	0.90248	-0.480826	0.138949	2.02602	<0.001	1.77612	<0.001	0.298198	0.450327	-0.117383	0.728522	3.24092	<0.001	0.363443	0.0995899	Intermediate	F1	female
MSTRG.9481	0.536669	0.0309153	-0.147419	0.656365	0.28667	0.350538	0.0172044	0.980171	-1.14311	<0.001	-1.8272	<0.001	-1.00935	<0.001	-1.27881	<0.001	-1.67978	<0.001	-1.29602	<0.001	Intermediate	F1	female
MSTRG.9505	0.214699	0.0418868	0.265621	0.0118243	0.387119	0.00120235	0.178758	0.121376	-0.333108	<0.001	-0.282186	0.00511463	-0.233976	0.0571102	-0.442337	<0.001	-0.547807	<0.001	-0.621095	<0.001	Intermediate	F1	female
MSTRG.9514	-1.59134	0.00582223	-4.51884	<0.001	0.21385	0.790324	-1.1775	0.0434901	3.40984	<0.001	0.482339	0.776604	6.32485	<0.001	4.9335	<0.001	5.00118	<0.001	6.111	<0.001	Intermediate	F1	female
MSTRG.9529	0.407695	0.00130752	0.492207	<0.001	0.672641	<0.001	0.623202	<0.001	-0.348389	0.004916	-0.263877	0.0403516	-0.617592	<0.001	-0.667031	<0.001	-0.756084	<0.001	-1.29023	<0.001	Intermediate	F1	female
MSTRG.9542	2.14316	<0.001	2.11747	<0.001	1.64054	<0.001	2.86663	<0.001	-0.817502	0.00540124	-0.843187	0.00480754	-1.57535	<0.001	-0.349267	0.271455	-2.96066	<0.001	-3.2159	<0.001	Intermediate	F1	female
MSTRG.955	0.80993	<0.001	0.0928893	0.64151	0.256842	0.194882	0.269352	0.104022	-0.667656	<0.001	-1.3847	<0.001	-0.505916	0.00317164	-0.493406	<0.001	-1.47759	<0.001	-0.762758	<0.001	Intermediate	F1	female
MSTRG.9554	4.52374	<0.001	4.40433	<0.001	4.75231	<0.001	4.0308	<0.001	-2.30858	<0.001	-2.42799	<0.001	-1.07316	0.0321102	-1.79467	<0.001	-6.83232	<0.001	-5.82547	<0.001	Intermediate	F1	female
MSTRG.9561	-0.441862	0.0237524	-0.497534	0.012288	-0.212597	0.449256	-0.425741	0.0424329	1.0515	<0.001	0.995832	<0.001	-0.197105	0.465761	-0.410249	0.0308806	1.49337	<0.001	0.015492	0.930908	Intermediate	F1	female
MSTRG.9564	-1.59904	<0.001	-1.53987	<0.001	-0.00991118	0.986504	-1.14918	0.0231697	1.31332	0.027876	1.3725	0.0196056	4.36855	<0.001	3.22929	<0.001	2.91237	<0.001	4.37846	<0.001	Intermediate	F1	female
MSTRG.9582	4.78421	<0.001	6.70031	<0.001	4.99671	<0.001	4.46102	<0.001	-2.44759	<0.001	-0.531488	0.170109	-1.51051	<0.001	-2.0462	<0.001	-7.2318	<0.001	-6.50721	<0.001	Intermediate	F1	female
MSTRG.9594	-1.88053	<0.001	-2.73328	<0.001	2.59996	0.0207288	0.994089	0.515268	1.16123	0.0197873	0.308475	0.617596	-0.262202	0.820453	-1.86808	0.0429291	3.04175	<0.001	-2.86217	<0.001	Intermediate	F1	female
MSTRG.9600	3.74457	<0.001	3.86066	<0.001	4.87693	<0.001	5.15263	<0.001	-1.71182	0.00299287	-1.59573	0.00672681	-1.82947	0.00872549	-1.55377	0.00629509	-5.45639	<0.001	-6.7064	<0.001	Intermediate	F1	female
MSTRG.9639	-1.17472	0.012829	-0.672972	0.166372	-0.838296	0.253208	-0.863698	0.177207	2.19869	<0.001	2.70044	<0.001	2.46944	0.00691649	2.44404	0.0027619	3.37341	<0.001	3.30774	<0.001	Intermediate	F1	female
MSTRG.9671	-1.24866	<0.001	-0.606503	0.0703896	0.134606	0.788057	-0.0495248	0.928112	2.8854	<0.001	3.52755	<0.001	1.41991	<0.001	1.23578	<0.001	4.13406	<0.001	1.28531	<0.001	Intermediate	F1	female
MSTRG.9674	-0.687685	0.0100163	-0.77959	0.00385231	-1.05215	0.00207692	-0.995179	<0.001	2.64957	<0.001	2.55766	<0.001	1.51051	<0.001	1.56749	<0.001	3.33725	<0.001	2.56267	<0.001	Intermediate	F1	female
MSTRG.9682	-0.884429	<0.001	-0.679675	0.00202711	-0.387476	0.193044	-0.746941	<0.001	1.68357	<0.001	1.88832	<0.001	1.62389	<0.001	1.26443	<0.001	2.568	<0.001	2.01137	<0.001	Intermediate	F1	female
MSTRG.9683	-0.675869	<0.001	-0.673423	<0.001	-0.581388	<0.001	-0.642398	<0.001	0.735353	<0.001	0.737799	<0.001	1.23409	<0.001	1.17308	<0.001	1.41122	<0.001	1.81548	<0.001	Intermediate	F1	female
MSTRG.9686	-0.855563	0.00245125	-2.33594	<0.001	-2.07028	<0.001	-1.42914	<0.001	4.02357	<0.001	2.54319	<0.001	1.19405	0.137405	1.83518	0.00286574	4.87913	<0.001	3.26432	<0.001	Intermediate	F1	female
MSTRG.9690	-2.41828	<0.001	-4.47804	<0.001	-3.95866	<0.001	-0.901442	0.00817182	2.47804	<0.001	0.418268	0.58925	3.04102	0.00209228	6.09824	<0.001	4.89631	<0.001	6.99968	<0.001	Intermediate	F1	female
MSTRG.9703	-2.7144	<0.001	-4.58573	<0.001	-4.21744	0.0367685	-3.0243	0.0771469	3.61938	0.00247262	1.74805	0.258986	-0.556557	0.853685	0.636587	0.765983	6.33378	<0.001	3.66089	<0.001	Intermediate	F1	female
MSTRG.9710	-0.377211	<0.001	-0.542257	<0.001	-0.220886	0.0585314	-0.327211	<0.001	0.41002	<0.001	0.244974	0.00714223	0.110815	0.376183	0.00448991	0.968529	0.787231	<0.001	0.331701	<0.001	Intermediate	F1	female
MSTRG.9718	-1.28986	0.0176212	-0.317175	0.609217	-0.313053	0.732438	-0.431936	0.591833	3.79838	<0.001	4.77106	<0.001	4.56443	<0.001	4.44555	<0.001	5.08824	<0.001	4.87749	<0.001	Intermediate	F1	female
MSTRG.977	0.387552	<0.001	0.13707	0.125761	0.643154	<0.001	0.611437	<0.001	-0.249395	0.00130409	-0.499878	<0.001	-0.721765	<0.001	-0.753482	<0.001	-0.636948	<0.001	-1.36492	<0.001	Intermediate	F1	female
MSTRG.9794	-1.08724	0.0491964	0.825403	0.161871	-0.312595	0.715376	-0.00487525	1	1.36665	0.0109844	3.27929	<0.001	8.89788	<0.001	9.2056	<0.001	2.45389	<0.001	9.21047	<0.001	Intermediate	F1	female
MSTRG.9816	2.69484	<0.001	3.05657	<0.001	3.54666	<0.001	3.3228	<0.001	-2.00285	<0.001	-1.64111	<0.001	-1.46068	0.0011379	-1.68455	<0.001	-4.69769	<0.001	-5.00734	<0.001	Intermediate	F1	female
MSTRG.9824	-1.20967	0.0198823	-0.829146	0.12485	-3.84023	<0.001	-3.60077	<0.001	2.2891	<0.001	2.66962	<0.001	0.276337	0.865505	0.515794	0.663167	3.49877	<0.001	4.11657	<0.001	Intermediate	F1	female
MSTRG.9827	0.514371	0.0202689	0.734449	<0.001	0.934539	<0.001	1.38468	<0.001	-0.451585	0.0351552	-0.231507	0.33231	-0.257945	0.404504	0.1922	0.426974	-0.965956	<0.001	-1.19248	<0.001	Intermediate	F1	female
MSTRG.985	2.75029	<0.001	-0.183455	0.792582	0.299194	0.234841	0.296639	0.166821	-1.0548	<0.001	-3.98854	<0.001	-0.133922	0.624072	-0.136477	0.505244	-3.80508	<0.001	-0.433116	0.00205959	Intermediate	F1	female
MSTRG.9869	-0.760469	0.00330416	-2.07864	<0.001	-1.2377	<0.001	-1.52535	<0.001	1.6208	<0.001	0.30263	0.441524	1.22614	<0.001	0.938487	0.0013073	2.38127	<0.001	2.46384	<0.001	Intermediate	F1	female
MSTRG.9894	-1.01448	0.00675415	-0.588944	0.140984	-0.723479	0.803555	-0.492124	0.863605	5.33722	<0.001	5.76276	<0.001	-1.03746	0.688492	-0.806102	0.683333	6.3517	<0.001	-0.313978	0.844149	Intermediate	F1	female
MSTRG.9909	-0.475672	0.0098332	-0.623305	<0.001	-0.605219	0.00256976	-0.630114	<0.001	1.03043	<0.001	0.882794	<0.001	1.30422	<0.001	1.27932	<0.001	1.5061	<0.001	1.90944	<0.001	Intermediate	F1	female
MSTRG.9910	-1.96505	<0.001	-2.27773	<0.001	-1.06754	0.16624	-1.80111	0.00261376	2.58503	<0.001	2.27236	<0.001	5.18272	<0.001	4.44916	<0.001	4.55009	<0.001	6.25027	<0.001	Intermediate	F1	female
MSTRG.9914	-1.48017	0.00192565	-1.48846	0.00162226	-0.55692	0.400108	-1.71969	0.00207142	1.36498	0.0132715	1.35668	0.0142832	2.46866	<0.001	1.30589	0.0591233	2.84514	<0.001	3.02558	<0.001	Intermediate	F1	female
MSTRG.992	-1.78899	<0.001	0.0958622	0.774183	-0.217977	0.571067	-1.03142	<0.001	1.06317	<0.001	2.94802	<0.001	1.51402	<0.001	0.700583	0.0130189	2.85216	<0.001	1.732	<0.001	Intermediate	F1	female
MSTRG.9957	-4.04465	<0.001	-4.13606	<0.001	-0.748228	0.308627	-1.43936	0.0238516	2.43007	0.00257346	2.33867	0.00403753	4.72717	<0.001	4.03604	<0.001	6.47472	<0.001	5.4754	<0.001	Intermediate	F1	female
MSTRG.9969	-0.420739	0.044659	-0.34314	0.128199	-0.369093	0.176106	-0.760549	<0.001	0.403963	0.0465078	0.481562	0.0193221	0.307461	0.248577	-0.083995	0.72924	0.824702	<0.001	0.676554	<0.001	Intermediate	F1	female
MSTRG.9984	-1.84196	<0.001	-1.52467	<0.001	2.67863	0.0223035	1.99817	0.10405	2.1415	<0.001	2.45879	<0.001	-0.450564	0.654659	-1.13102	0.153989	3.98346	<0.001	-3.12919	<0.001	Intermediate	F1	female
MSTRG.9991	-3.40761	<0.001	0.867818	0.0163007	-4.30289	<0.001	-4.79828	<0.001	2.00026	<0.001	6.27568	<0.001	-0.546418	0.427565	-1.04181	0.0570064	5.40787	<0.001	3.75647	<0.001	Intermediate	F1	female
MSTRG.9995	4.84094	<0.001	7.0568	<0.001	5.69865	<0.001	4.94139	<0.001	-2.43173	<0.001	-0.215873	0.706846	0.55424	0.375253	-0.203015	0.729754	-7.27267	<0.001	-5.14441	<0.001	Intermediate	F1	female
gene-MS3_00000113	2.77354	0.0440425	3.66669	0.00234779	1.93052	0.16252	2.17179	0.0741708	-3.2938	<0.001	-2.40065	<0.001	-2.99194	<0.001	-2.75068	<0.001	-6.06734	<0.001	-4.92246	<0.001	Intermediate	F1p	female
gene-MS3_00000427	-1.17718	0.00215734	-1.01768	0.00711534	-0.271778	0.635803	-0.742323	0.0925946	1.09406	0.0115031	1.25356	0.00283094	2.10726	<0.001	1.63672	<0.001	2.27125	<0.001	2.37904	<0.001	Intermediate	F1p	female
gene-MS3_00000470	-2.35993	<0.001	-1.8429	0.00214591	-2.11385	<0.001	-2.01338	<0.001	1.64234	0.108618	2.15936	0.0216697	1.77018	0.0424654	1.87065	0.0126957	4.00227	<0.001	3.88404	<0.001	Intermediate	F1p	female
gene-MS3_00000837	4.10863	<0.001	2.56323	0.034796	3.2083	0.0437648	2.82726	0.0697299	-0.476499	0.552066	-2.0219	0.014123	1.48897	0.375922	1.10793	0.462963	-4.58513	<0.001	-1.71932	0.210312	Intermediate	F1p	female
gene-MS3_00001118	-1.22971	0.0388399	-1.36164	0.0231027	-0.723483	0.806016	-0.492125	0.866394	2.85656	<0.001	2.72462	<0.001	-2.99155	0.141287	-2.76019	0.0787814	4.08627	<0.001	-2.26807	0.0490657	Intermediate	F1p	female
gene-MS3_00001493	-2.48953	0.00312671	-1.74797	0.0171987	-0.638389	0.511824	-0.8156	0.328413	2.15779	0.0848434	2.89935	0.0119269	4.68986	<0.001	4.51265	<0.001	4.64732	<0.001	5.32825	<0.001	Intermediate	F1p	female
gene-MS3_00005813	-0.529697	0.45964	-1.46447	0.0443146	-0.716836	0.3789	-0.509105	0.499623	3.55641	<0.001	2.62163	0.0131846	0.723124	0.388916	0.930855	0.142244	4.0861	<0.001	1.43996	0.00252805	Intermediate	F1p	female
MSTRG.1	4.89393	<0.001	4.97478	<0.001	4.56391	<0.001	4.74176	<0.001	-1.02687	<0.001	-0.946009	<0.001	-0.848168	0.00682488	-0.670314	0.00928342	-5.92079	<0.001	-5.41208	<0.001	Intermediate	F1p	female
MSTRG.10	2.26214	<0.001	2.18744	<0.001	1.56913	<0.001	2.28569	<0.001	-1.37342	<0.001	-1.44812	<0.001	-1.22305	<0.001	-0.50649	0.0108459	-3.63556	<0.001	-2.79218	<0.001	Intermediate	F1p	female
MSTRG.100	-0.2911	0.642406	-2.35671	<0.001	-3.51646	<0.001	-0.904699	0.131188	4.093	<0.001	2.02738	<0.001	2.68184	<0.001	5.29361	<0.001	4.3841	<0.001	6.1983	<0.001	Intermediate	F1p	female
MSTRG.10008	-0.0735383	0.544699	-0.263576	0.0137922	0.0144488	0.94484	-0.112559	0.387617	0.420576	<0.001	0.230538	0.0288078	0.112373	0.434847	-0.0146349	0.907347	0.494114	<0.001	0.0979242	0.238143	Intermediate	F1p	female
MSTRG.10019	0.222493	0.157149	0.347221	0.0247074	-0.0304291	0.915592	0.249523	0.141008	-0.43774	0.00214676	-0.313012	0.0373072	-0.409518	0.0208282	-0.129566	0.416661	-0.660233	<0.001	-0.379089	<0.001	Intermediate	F1p	female
MSTRG.10036	2.29865	0.110006	4.53054	<0.001	1.19761	0.661789	5.85513	<0.001	-3.9304	<0.001	-1.69851	0.0105121	-6.14403	<0.001	-1.48652	0.0167217	-6.22905	<0.001	-7.34164	<0.001	Intermediate	F1p	female
MSTRG.10050	-0.0642893	0.558497	-0.241079	0.0123139	0.287745	0.0122594	0.181429	0.0828503	0.502493	<0.001	0.325703	<0.001	-0.0663589	0.633816	-0.172676	0.0644901	0.566782	<0.001	-0.354104	<0.001	Intermediate	F1p	female
MSTRG.10068	2.7978	<0.001	2.21262	<0.001	4.61612	<0.001	5.00251	<0.001	-1.28574	<0.001	-1.87093	<0.001	-1.58345	<0.001	-1.19706	<0.001	-4.08354	<0.001	-6.19957	<0.001	Intermediate	F1p	female
MSTRG.10078	2.7873	<0.001	3.05528	<0.001	3.20184	<0.001	3.23827	<0.001	-0.985062	<0.001	-0.717077	<0.001	-1.27857	<0.001	-1.24213	<0.001	-3.77236	<0.001	-4.4804	<0.001	Intermediate	F1p	female
MSTRG.10079	1.57906	0.032878	2.39712	<0.001	2.12415	0.0212886	3.55908	<0.001	-2.79754	<0.001	-1.97948	0.00505086	-1.53349	0.0875964	-0.0985593	0.909496	-4.37659	<0.001	-3.65764	<0.001	Intermediate	F1p	female
MSTRG.101	-0.491486	0.241377	-1.13227	0.00495581	-0.184749	0.777154	-0.570679	0.232678	1.89284	<0.001	1.25206	0.00330709	2.08824	<0.001	1.70231	<0.001	2.38432	<0.001	2.27299	<0.001	Intermediate	F1p	female
MSTRG.10102	0.886559	<0.001	1.17531	<0.001	1.11227	<0.001	0.835561	<0.001	-1.30134	<0.001	-1.01258	<0.001	-0.490186	0.0487156	-0.766895	<0.001	-2.18789	<0.001	-1.60246	<0.001	Intermediate	F1p	female
MSTRG.10103	-0.795204	0.0359172	-0.809368	0.0394397	-0.113162	0.862147	-0.99771	0.01034	3.06304	<0.001	3.04888	<0.001	2.95193	<0.001	2.06739	<0.001	3.85825	<0.001	3.0651	<0.001	Intermediate	F1p	female
MSTRG.10107	3.10712	<0.001	2.50113	0.00100644	1.47593	0.115924	1.47027	0.0804824	-0.707393	0.220293	-1.31338	0.0247459	-2.05313	0.00398008	-2.05879	<0.001	-3.81451	<0.001	-3.52906	<0.001	Intermediate	F1p	female
MSTRG.10108	0.672936	<0.001	0.518397	<0.001	0.303256	<0.001	0.416476	<0.001	-0.0514026	0.541547	-0.205941	0.00638321	-0.468423	<0.001	-0.355204	<0.001	-0.724339	<0.001	-0.771679	<0.001	Intermediate	F1p	female
MSTRG.10121	-0.698786	<0.001	-0.497487	<0.001	-0.0283747	0.897526	-0.130063	0.384365	0.17829	0.153199	0.379589	0.00136074	0.0700861	0.70421	-0.0316027	0.833407	0.877076	<0.001	0.0984608	0.306704	Intermediate	F1p	female
MSTRG.10125	2.39377	<0.001	1.81722	0.00225805	2.21461	<0.001	1.89026	<0.001	-1.1752	0.0149421	-1.75175	<0.001	-0.63583	0.301416	-0.960181	0.0400679	-3.56897	<0.001	-2.85044	<0.001	Intermediate	F1p	female
MSTRG.10137	2.36051	0.107406	4.6004	<0.001	2.03772	0.0812552	4.19279	<0.001	-4.89763	<0.001	-2.65774	<0.001	-2.87962	<0.001	-0.724549	0.140932	-7.25814	<0.001	-4.91734	<0.001	Intermediate	F1p	female
MSTRG.10139	3.24215	0.0201032	3.54818	0.00743946	3.71915	0.00610374	5.07926	<0.001	-3.51968	<0.001	-3.21365	<0.001	-2.1917	0.017101	-0.831596	0.232403	-6.76183	<0.001	-5.91085	<0.001	Intermediate	F1p	female
MSTRG.10147	4.10082	<0.001	4.04283	<0.001	5.09729	<0.001	5.49907	<0.001	-2.04564	<0.001	-2.10364	<0.001	-3.00575	<0.001	-2.60397	<0.001	-6.14647	<0.001	-8.10304	<0.001	Intermediate	F1p	female
MSTRG.10148	-1.20861	<0.001	-0.896278	0.00312003	-1.06962	0.00401134	-0.977881	0.00191618	2.2204	<0.001	2.53274	<0.001	3.15725	<0.001	3.24898	<0.001	3.42901	<0.001	4.22687	<0.001	Intermediate	F1p	female
MSTRG.1017	6.83757	<0.001	7.12576	<0.001	4.49164	<0.001	4.97218	<0.001	-1.32326	0.00185729	-1.03507	0.0141004	-0.641845	0.236906	-0.161311	0.741963	-8.16083	<0.001	-5.13349	<0.001	Intermediate	F1p	female
MSTRG.10181	-1.0923	0.0156014	-1.00996	0.026535	-0.983458	0.341914	0.1637	0.877161	2.46758	<0.001	2.54993	<0.001	0.490278	0.706791	1.63744	0.0318898	3.55988	<0.001	1.47374	0.0243182	Intermediate	F1p	female
MSTRG.10203	-0.886801	<0.001	-0.489645	0.00221843	-0.458889	0.0224348	-0.865604	<0.001	1.06522	<0.001	1.46238	<0.001	1.01201	<0.001	0.605297	<0.001	1.95202	<0.001	1.4709	<0.001	Intermediate	F1p	female
MSTRG.10214	-1.00687	<0.001	-0.488629	0.00461467	-0.456746	0.019643	-0.898189	<0.001	-0.0479392	0.829768	0.470299	0.00686525	0.475166	0.0120938	0.0337229	0.876155	0.958928	<0.001	0.931912	<0.001	Intermediate	F1p	female
MSTRG.10221	5.5076	<0.001	5.00316	<0.001	4.76332	<0.001	4.71025	<0.001	-1.53029	<0.001	-2.03474	<0.001	-1.52767	0.00258179	-1.58074	<0.001	-7.0379	<0.001	-6.29099	<0.001	Intermediate	F1p	female
MSTRG.10230	-0.558456	0.023507	-0.661413	0.007663	-0.476191	0.17532	-1.31915	<0.001	1.04292	<0.001	0.939967	<0.001	-0.172917	0.668239	-1.01588	<0.001	1.60138	<0.001	0.303274	0.144986	Intermediate	F1p	female
MSTRG.10235	-0.99036	<0.001	-0.571865	0.0277223	-1.06912	<0.001	-0.654205	0.0114784	0.190478	0.496609	0.608973	0.0158888	0.628284	0.0410802	1.0432	<0.001	1.18084	<0.001	1.69741	<0.001	Intermediate	F1p	female
MSTRG.10254	1.58408	<0.001	1.62304	<0.001	1.45238	<0.001	1.6269	<0.001	-1.15369	<0.001	-1.11473	<0.001	-0.711242	0.0011534	-0.536726	0.00311174	-2.73777	<0.001	-2.16363	<0.001	Intermediate	F1p	female
MSTRG.10255	-0.835897	0.0133728	-0.839157	0.01491	-0.930697	0.0291492	-1.01924	0.00404921	3.04714	<0.001	3.04388	<0.001	2.89318	<0.001	2.80464	<0.001	3.88303	<0.001	3.82388	<0.001	Intermediate	F1p	female
MSTRG.10272	0.399744	0.0630651	0.580178	0.00601109	1.0618	<0.001	0.730436	<0.001	-1.25725	<0.001	-1.07681	<0.001	-0.302086	0.256094	-0.633455	0.001122	-1.65699	<0.001	-1.36389	<0.001	Intermediate	F1p	female
MSTRG.10278	0.0751808	0.912527	1.79632	<0.001	-0.173292	0.751947	-0.0462685	0.943709	-2.75339	<0.001	-1.03225	0.00445584	-0.0857595	0.87478	0.041264	0.919603	-2.82857	<0.001	0.0875325	0.77251	Intermediate	F1p	female
MSTRG.10279	-1.12328	<0.001	-1.12416	<0.001	1.22176	0.173783	0.715768	0.482707	1.42744	<0.001	1.42656	<0.001	1.38707	0.126356	0.881079	0.320319	2.55072	<0.001	0.165311	0.855407	Intermediate	F1p	female
MSTRG.10291	-3.05957	<0.001	-1.82505	<0.001	-1.17441	0.00314611	-1.26511	<0.001	0.24958	0.498637	1.4841	<0.001	-0.259204	0.600065	-0.34991	0.337177	3.30915	<0.001	0.915205	<0.001	Intermediate	F1p	female
MSTRG.10295	-1.32619	<0.001	-0.84107	0.00864013	-0.871052	0.0272365	-1.5577	<0.001	2.04461	<0.001	2.52972	<0.001	3.9235	<0.001	3.23686	<0.001	3.37079	<0.001	4.79456	<0.001	Intermediate	F1p	female
MSTRG.10299	4.41457	<0.001	4.84899	<0.001	3.75402	<0.001	4.48368	<0.001	-2.38325	<0.001	-1.94882	0.00249451	-0.67078	0.451459	0.0588794	0.940515	-6.79782	<0.001	-4.4248	<0.001	Intermediate	F1p	female
MSTRG.10314	-0.0478922	0.915507	-1.31617	<0.001	-0.291763	0.573037	-0.186777	0.708423	2.0007	<0.001	0.73242	0.0424346	0.329165	0.492951	0.434152	0.216311	2.04859	<0.001	0.620928	0.0166407	Intermediate	F1p	female
MSTRG.10315	-0.604104	0.0813327	-1.06237	0.00182044	0.556469	0.236256	0.43959	0.309643	3.82715	<0.001	3.36888	<0.001	1.00682	0.0186787	0.889945	0.0142568	4.43126	<0.001	0.450355	0.14584	Intermediate	F1p	female
MSTRG.10322	0.791847	<0.001	0.794706	<0.001	0.486408	<0.001	0.736263	<0.001	-0.582475	<0.001	-0.579616	<0.001	-0.346861	0.0178706	-0.0970058	0.469708	-1.37432	<0.001	-0.833268	<0.001	Intermediate	F1p	female
MSTRG.10328	0.753523	<0.001	0.67982	<0.001	0.183794	0.468744	-0.0230145	0.947651	-0.597493	<0.001	-0.671195	<0.001	-0.380267	0.0736538	-0.587075	<0.001	-1.35102	<0.001	-0.56406	<0.001	Intermediate	F1p	female
MSTRG.10357	0.309153	<0.001	0.393576	<0.001	0.500553	<0.001	0.583587	<0.001	-0.515264	<0.001	-0.430841	<0.001	-0.335584	<0.001	-0.25255	0.00131429	-0.824418	<0.001	-0.836137	<0.001	Intermediate	F1p	female
MSTRG.10373	-1.78064	<0.001	-1.19828	<0.001	-0.630265	<0.001	-0.534628	0.00121075	0.120616	0.576068	0.70298	<0.001	0.762376	<0.001	0.858013	<0.001	1.90126	<0.001	1.39264	<0.001	Intermediate	F1p	female
MSTRG.10375	-1.65853	<0.001	-1.13427	0.0182736	1.24279	0.547297	2.2242	0.123551	3.03575	<0.001	3.56001	<0.001	1.8906	0.297047	2.87202	0.0206072	4.69429	<0.001	0.647817	0.659059	Intermediate	F1p	female
MSTRG.10381	-0.702457	0.00378439	-0.760378	0.00183	-0.498834	0.122936	-0.405525	0.154025	2.92214	<0.001	2.86422	<0.001	1.59788	<0.001	1.69119	<0.001	3.6246	<0.001	2.09671	<0.001	Intermediate	F1p	female
MSTRG.10382	-1.21207	0.0144335	-1.34789	0.0060301	-0.891385	0.169945	-1.4086	0.014743	4.03395	<0.001	3.89812	<0.001	4.57497	<0.001	4.05775	<0.001	5.24601	<0.001	5.46635	<0.001	Intermediate	F1p	female
MSTRG.10416	-1.55492	<0.001	-1.35095	<0.001	-0.863702	0.0493218	-0.481788	0.234146	1.97689	<0.001	2.18085	<0.001	3.92824	<0.001	4.31015	<0.001	3.53181	<0.001	4.79194	<0.001	Intermediate	F1p	female
MSTRG.10425	-0.118978	0.20184	-0.252245	0.00410881	-0.543222	<0.001	-0.40335	<0.001	0.740636	<0.001	0.607369	<0.001	0.54631	<0.001	0.686182	<0.001	0.859614	<0.001	1.08953	<0.001	Intermediate	F1p	female
MSTRG.10429	-1.73541	<0.001	-0.76663	0.0229194	0.855516	0.0168341	1.08721	<0.001	-0.242648	0.564126	0.726129	0.0370619	1.86547	<0.001	2.09716	<0.001	1.49276	<0.001	1.00995	<0.001	Intermediate	F1p	female
MSTRG.10441	1.31158	<0.001	1.34878	<0.001	1.80774	0.00781214	2.00465	<0.001	-1.24289	<0.001	-1.20569	<0.001	-0.38537	0.567459	-0.188458	0.736403	-2.55447	<0.001	-2.19311	<0.001	Intermediate	F1p	female
MSTRG.10443	-0.345252	<0.001	-0.234526	<0.001	-0.305412	<0.001	-0.347363	<0.001	0.0238781	0.763492	0.134604	0.0471433	0.257647	<0.001	0.215695	<0.001	0.36913	<0.001	0.563058	<0.001	Intermediate	F1p	female
MSTRG.10461	-0.430056	<0.001	-0.458796	<0.001	-0.536269	<0.001	-0.608668	<0.001	1.14542	<0.001	1.11668	<0.001	1.75163	<0.001	1.67923	<0.001	1.57547	<0.001	2.2879	<0.001	Intermediate	F1p	female
MSTRG.10465	-1.77496	<0.001	-1.05189	0.0027	-0.92561	0.0399583	-1.0668	0.00452259	0.244849	0.577106	0.967924	0.00857345	0.127498	0.840152	-0.0136883	0.977079	2.01981	<0.001	1.05311	<0.001	Intermediate	F1p	female
MSTRG.10483	0.427857	0.236582	1.4399	<0.001	-0.599609	0.131917	-0.140201	0.747832	-2.84912	<0.001	-1.83707	<0.001	1.66074	<0.001	2.12015	<0.001	-3.27697	<0.001	2.26035	<0.001	Intermediate	F1p	female
MSTRG.10486	0.272058	0.224181	0.765568	<0.001	0.107851	0.737909	0.318494	0.161942	-1.87542	<0.001	-1.38191	<0.001	-0.0307277	0.920911	0.179915	0.395671	-2.14748	<0.001	-0.138579	0.389819	Intermediate	F1p	female
MSTRG.10488	0.538104	<0.001	0.264146	0.0212523	0.0491142	0.789269	0.230065	0.0527879	-0.234397	0.0297489	-0.508355	<0.001	0.0755774	0.643058	0.256528	0.0153883	-0.772501	<0.001	0.0264632	0.789739	Intermediate	F1p	female
MSTRG.10490	0.201948	0.797138	1.9579	<0.001	0.302303	0.760468	0.479574	0.56211	-3.45957	<0.001	-1.70361	<0.001	0.349914	0.715855	0.527185	0.446112	-3.66152	<0.001	0.047611	0.940163	Intermediate	F1p	female
MSTRG.10491	1.23627	<0.001	0.650434	0.0206623	-0.378225	0.323318	-0.111002	0.792301	-0.492262	0.0631921	-1.0781	<0.001	-0.904053	0.00488904	-0.63683	0.0166188	-1.72853	<0.001	-0.525828	0.0110064	Intermediate	F1p	female
MSTRG.10499	-0.969718	0.00229598	-1.29293	<0.001	0.00550292	0.991357	-0.0307264	0.973707	2.7735	<0.001	2.45028	<0.001	4.79536	<0.001	4.75913	<0.001	3.74321	<0.001	4.78986	<0.001	Intermediate	F1p	female
MSTRG.10510	-0.864682	0.241882	-1.79433	0.0216547	-0.581971	0.681758	-0.934327	0.460052	3.26284	0.0013185	2.3332	0.0375615	1.40597	0.341898	1.05362	0.42939	4.12752	<0.001	1.98794	0.0367852	Intermediate	F1p	female
MSTRG.10529	4.78403	<0.001	4.50106	<0.001	4.77226	<0.001	5.17616	<0.001	-1.41578	0.00359577	-1.69876	<0.001	-0.971421	0.10015	-0.567522	0.24828	-6.19982	<0.001	-5.74368	<0.001	Intermediate	F1p	female
MSTRG.10540	0.207401	0.0731991	0.31055	0.00608487	0.354359	0.00852456	0.289548	0.0129877	-0.454583	<0.001	-0.351434	0.00112078	-0.483653	<0.001	-0.548464	<0.001	-0.661984	<0.001	-0.838012	<0.001	Intermediate	F1p	female
MSTRG.10556	0.822568	<0.001	0.636548	0.00772853	-0.207071	0.498528	0.0893734	0.77567	-1.23516	<0.001	-1.42118	<0.001	-0.928406	<0.001	-0.631961	0.00124471	-2.05772	<0.001	-0.721335	<0.001	Intermediate	F1p	female
MSTRG.10564	0.190656	0.331011	0.584617	<0.001	0.774392	<0.001	1.56987	<0.001	-1.1352	<0.001	-0.741244	<0.001	-0.979386	<0.001	-0.183911	0.325089	-1.32586	<0.001	-1.75378	<0.001	Intermediate	F1p	female
MSTRG.10592	3.43507	<0.001	3.65058	<0.001	4.73699	<0.001	4.32793	<0.001	-1.10712	0.00267626	-0.891616	0.0187477	-0.262533	0.642328	-0.67159	0.0790493	-4.54219	<0.001	-4.99952	<0.001	Intermediate	F1p	female
MSTRG.10595	0.126319	0.153936	0.227739	0.00748934	0.0593733	0.647867	0.0864174	0.407767	-0.519774	<0.001	-0.418353	<0.001	-0.272672	0.00485603	-0.245628	0.00190191	-0.646093	<0.001	-0.332046	<0.001	Intermediate	F1p	female
MSTRG.10600	-0.189129	0.0115438	-0.272435	<0.001	0.040314	0.739397	-0.0164599	0.899493	0.268994	<0.001	0.185688	0.0130742	0.103119	0.295437	0.0463449	0.583277	0.458123	<0.001	0.0628048	0.296306	Intermediate	F1p	female
MSTRG.10604	-5.61186	<0.001	-1.96487	<0.001	-5.53744	<0.001	-1.4306	0.00195823	-1.53166	0.263702	2.11533	0.00134758	2.47279	0.108067	6.57963	<0.001	4.0802	<0.001	8.01023	<0.001	Intermediate	F1p	female
MSTRG.10612	-0.13156	0.549278	0.618858	<0.001	-0.344163	0.162147	1.21881	<0.001	-1.79415	<0.001	-1.04373	<0.001	-0.727836	<0.001	0.835134	<0.001	-1.66259	<0.001	-0.383674	0.00593648	Intermediate	F1p	female
MSTRG.10617	4.57948	<0.001	4.79332	<0.001	4.66491	<0.001	4.93622	<0.001	-1.66432	0.0160742	-1.45048	0.0278827	-2.29012	0.00167603	-2.01881	<0.001	-6.2438	<0.001	-6.95503	<0.001	Intermediate	F1p	female
MSTRG.10630	1.67817	0.138632	2.82806	0.00265777	2.03272	0.0122671	2.53851	<0.001	-3.36271	<0.001	-2.21282	<0.001	-1.31777	0.0411619	-0.811984	0.115592	-5.04088	<0.001	-3.35049	<0.001	Intermediate	F1p	female
MSTRG.10632	2.7587	<0.001	1.39326	0.0134742	-1.20436	0.655714	1.87732	0.237376	0.171391	0.760378	-1.19405	0.0187541	-1.51835	0.535673	1.56334	0.263361	-2.58731	<0.001	-0.313985	0.846564	Intermediate	F1p	female
MSTRG.10635	-2.22876	0.0138715	-1.9813	0.0228612	-1.37596	0.207459	-0.845859	0.3826	2.38981	0.0613941	2.63727	0.0363442	4.06482	0.00217657	4.59491	<0.001	4.61857	<0.001	5.44077	<0.001	Intermediate	F1p	female
MSTRG.10690	-1.27312	0.0983287	-1.54771	0.049173	-1.49673	0.126314	-1.88595	0.0170937	4.00285	<0.001	3.72825	<0.001	5.51902	<0.001	5.1298	<0.001	5.27597	<0.001	7.01575	<0.001	Intermediate	F1p	female
MSTRG.10711	1.0226	0.0112604	-1.2017	0.0174976	-0.0808025	0.944566	-1.42464	0.0744906	5.279	<0.001	3.0547	<0.001	4.39804	<0.001	3.05421	0.00678325	4.2564	<0.001	4.47884	<0.001	Intermediate	F1p	female
MSTRG.10714	-1.39212	0.00265692	-1.76456	<0.001	-0.285901	0.689305	-1.36417	0.00395878	1.40083	0.00365087	1.02839	0.0449049	0.337823	0.60979	-0.740445	0.113083	2.79295	<0.001	0.623724	0.0751858	Intermediate	F1p	female
MSTRG.10718	4.80939	<0.001	2.5354	<0.001	5.97544	<0.001	5.58142	<0.001	-0.267785	0.422875	-2.54177	<0.001	-1.77671	<0.001	-2.17073	<0.001	-5.07718	<0.001	-7.75215	<0.001	Intermediate	F1p	female
MSTRG.10719	-0.720035	<0.001	-0.4811	<0.001	-0.699206	<0.001	-0.593785	<0.001	0.208004	0.129849	0.446939	<0.001	0.818058	<0.001	0.923479	<0.001	0.928039	<0.001	1.51726	<0.001	Intermediate	F1p	female
MSTRG.10737	-0.0265377	0.808613	-0.276158	0.00119129	-0.138172	0.241351	-0.168324	0.0818127	0.704519	<0.001	0.454899	<0.001	0.0946793	0.431746	0.0645279	0.505311	0.731057	<0.001	0.232852	<0.001	Intermediate	F1p	female
MSTRG.10742	-0.806552	0.00785886	-0.887187	0.00284451	-0.287532	0.354065	-0.356288	0.17167	1.16416	<0.001	1.08353	0.00166644	1.69505	<0.001	1.62629	<0.001	1.97071	<0.001	1.98258	<0.001	Intermediate	F1p	female
MSTRG.10759	2.63092	<0.001	1.99136	<0.001	2.14519	<0.001	2.85036	<0.001	-0.813956	0.0152889	-1.45352	<0.001	-1.98293	<0.001	-1.27777	<0.001	-3.44487	<0.001	-4.12812	<0.001	Intermediate	F1p	female
MSTRG.10760	1.5899	<0.001	1.64062	<0.001	1.42586	<0.001	1.43998	<0.001	-0.809894	0.00127115	-0.759176	0.00249451	-0.747154	0.00907391	-0.733034	0.00170997	-2.39979	<0.001	-2.17301	<0.001	Intermediate	F1p	female
MSTRG.10762	-0.322614	0.0375186	-0.571108	<0.001	-0.281743	0.169452	-0.392599	0.0157095	0.63662	<0.001	0.388126	0.0105948	-0.187656	0.368703	-0.298511	0.050559	0.959234	<0.001	0.0940871	0.458137	Intermediate	F1p	female
MSTRG.10766	-0.133721	0.758035	-1.82768	<0.001	-0.614098	0.246205	-0.00876256	1	3.44407	<0.001	1.75011	<0.001	2.28724	<0.001	2.89258	<0.001	3.57779	<0.001	2.90134	<0.001	Intermediate	F1p	female
MSTRG.10769	-2.8502	0.00104661	-1.87632	0.0120819	1.35906	0.468514	0.390274	0.886633	2.14723	0.0938323	3.12111	0.00709857	2.00156	0.234624	1.03278	0.568389	4.99743	<0.001	0.642505	0.666329	Intermediate	F1p	female
MSTRG.10770	-1.72158	0.02421	-2.30118	0.00423859	-2.70934	0.19815	-0.765965	0.576817	3.99504	<0.001	3.41544	0.00483854	0.4028	0.883871	2.34617	0.0762843	5.71662	<0.001	3.11214	0.00278589	Intermediate	F1p	female
MSTRG.10771	-3.46317	<0.001	-3.14669	<0.001	-1.45856	0.52739	-2.66897	0.118946	3.8962	<0.001	4.21267	<0.001	0.404306	0.88122	-0.806102	0.681314	7.35936	<0.001	1.86287	0.0910878	Intermediate	F1p	female
MSTRG.10778	-0.073433	0.616377	-0.296198	0.020701	0.0505087	0.811985	-0.1769	0.228519	0.666266	<0.001	0.4435	<0.001	-0.0857406	0.644576	-0.313149	0.00931273	0.739699	<0.001	-0.136249	0.162758	Intermediate	F1p	female
MSTRG.10788	-0.925278	0.00356436	-0.801354	0.0144208	-0.979555	0.0146711	-1.11298	<0.001	2.90178	<0.001	3.02571	<0.001	1.2586	0.00166296	1.12518	<0.001	3.82706	<0.001	2.23815	<0.001	Intermediate	F1p	female
MSTRG.1079	-3.63543	<0.001	-1.39463	0.00154884	-0.855892	0.111783	-0.72182	0.123029	-0.63365	0.346468	1.60716	<0.001	4.86743	<0.001	5.0015	<0.001	3.00178	<0.001	5.72332	<0.001	Intermediate	F1p	female
MSTRG.10805	-0.0829674	0.797918	-1.85033	<0.001	-1.06116	0.00112962	-0.897844	0.00130591	3.81253	<0.001	2.04516	<0.001	2.15968	<0.001	2.32299	<0.001	3.8955	<0.001	3.22083	<0.001	Intermediate	F1p	female
MSTRG.10807	-0.98187	0.00463364	-0.937417	0.00813505	-0.835659	0.0628267	-1.37791	<0.001	4.12213	<0.001	4.16659	<0.001	7.61838	<0.001	7.07613	<0.001	5.104	<0.001	8.45404	<0.001	Intermediate	F1p	female
MSTRG.10816	-3.39519	<0.001	-2.03694	<0.001	-3.43826	<0.001	-2.59127	<0.001	0.576441	0.439763	1.93468	0.00190939	-0.670275	0.535262	0.176718	0.844501	3.97163	<0.001	2.76799	<0.001	Intermediate	F1p	female
MSTRG.10832	-1.54918	<0.001	-1.8479	<0.001	-2.35303	<0.001	-3.25766	<0.001	2.88522	<0.001	2.5865	<0.001	3.44742	<0.001	2.5428	0.00362254	4.4344	<0.001	5.80045	<0.001	Intermediate	F1p	female
MSTRG.10850	1.79847	<0.001	2.71887	<0.001	2.17906	<0.001	2.96987	<0.001	-1.65905	<0.001	-0.738655	0.00739733	-1.08272	0.00139361	-0.291907	0.324307	-3.45752	<0.001	-3.26177	<0.001	Intermediate	F1p	female
MSTRG.10863	-1.14472	0.00642163	-1.12563	0.00917934	-1.35154	0.008318	-1.02617	0.0212512	2.0067	<0.001	2.02579	<0.001	2.1682	<0.001	2.49357	<0.001	3.15142	<0.001	3.51974	<0.001	Intermediate	F1p	female
MSTRG.10866	-0.660259	<0.001	-0.938834	<0.001	-1.02987	<0.001	-1.05331	<0.001	1.37403	<0.001	1.09545	<0.001	1.26789	<0.001	1.24445	<0.001	2.03428	<0.001	2.29775	<0.001	Intermediate	F1p	female
MSTRG.10869	-1.42219	<0.001	-0.866404	<0.001	-0.848631	0.00465857	-0.766377	0.00262086	-0.00336337	0.991687	0.552428	0.0385939	2.1231	<0.001	2.20535	<0.001	1.41883	<0.001	2.97173	<0.001	Intermediate	F1p	female
MSTRG.10872	3.2886	0.00589993	3.20584	0.00816859	5.18133	<0.001	4.54415	<0.001	-1.50482	0.0473675	-1.58757	0.0348172	-0.38025	0.65518	-1.01743	0.105132	-4.79341	<0.001	-5.56158	<0.001	Intermediate	F1p	female
MSTRG.10883	-0.769365	0.00574267	-1.11165	<0.001	-0.816617	0.0188557	-0.863145	0.00265775	2.44143	<0.001	2.09915	<0.001	2.49755	<0.001	2.45102	<0.001	3.2108	<0.001	3.31417	<0.001	Intermediate	F1p	female
MSTRG.10886	-1.14024	<0.001	-0.92888	0.00918679	-1.1293	0.0074799	-0.864425	0.0184401	2.00098	<0.001	2.21234	<0.001	2.94267	<0.001	3.20755	<0.001	3.14122	<0.001	4.07197	<0.001	Intermediate	F1p	female
MSTRG.10887	-0.308258	<0.001	-0.492574	<0.001	-0.262312	0.0272878	-0.334407	<0.001	0.703256	<0.001	0.518939	<0.001	0.262047	0.0215678	0.189952	0.0437794	1.01151	<0.001	0.524359	<0.001	Intermediate	F1p	female
MSTRG.10895	0.431754	<0.001	0.186096	0.00643054	0.254192	0.00133273	0.249201	<0.001	0.0211939	0.787888	-0.224464	<0.001	-0.357203	<0.001	-0.362194	<0.001	-0.41056	<0.001	-0.611395	<0.001	Intermediate	F1p	female
MSTRG.10898	0.386338	0.312662	0.913925	0.00342288	0.501245	0.112789	0.23482	0.484841	-1.1335	<0.001	-0.605912	0.0324902	0.159452	0.662214	-0.106973	0.726256	-1.51984	<0.001	-0.341793	0.0963653	Intermediate	F1p	female
MSTRG.10911	0.288862	<0.001	0.1536	0.0440349	0.193595	0.0348231	0.129559	0.11997	-0.0474697	0.549861	-0.182732	0.0106591	-0.594931	<0.001	-0.658967	<0.001	-0.336332	<0.001	-0.788526	<0.001	Intermediate	F1p	female
MSTRG.10922	-0.255988	0.0169982	-0.233343	0.036497	-0.30745	0.0249453	-0.352434	0.00183783	1.02905	<0.001	1.05169	<0.001	-0.0311358	0.864202	-0.0761196	0.543356	1.28504	<0.001	0.276314	<0.001	Intermediate	F1p	female
MSTRG.10925	0.48394	<0.001	0.266745	0.00249678	0.470112	<0.001	0.491168	<0.001	-0.0268385	0.794814	-0.244033	0.00461287	-0.272919	0.00671646	-0.251862	0.00215333	-0.510779	<0.001	-0.74303	<0.001	Intermediate	F1p	female
MSTRG.10929	-1.90186	<0.001	-1.01364	0.00608559	-1.63203	<0.001	-1.09642	0.00372395	2.19297	<0.001	3.08118	<0.001	1.41523	0.00140549	1.95085	<0.001	4.09483	<0.001	3.04727	<0.001	Intermediate	F1p	female
MSTRG.10945	0.085806	0.637317	0.452228	0.00260412	0.316535	0.0944559	0.497382	<0.001	-0.724045	<0.001	-0.357623	0.0160625	-0.526426	0.001825	-0.345578	0.0145378	-0.809851	<0.001	-0.84296	<0.001	Intermediate	F1p	female
MSTRG.10951	0.0901527	0.744899	0.506246	0.0227347	-0.0845561	0.805483	0.478795	0.0227936	-1.72825	<0.001	-1.31215	<0.001	-0.214246	0.43918	0.349105	0.0777533	-1.8184	<0.001	-0.12969	0.431762	Intermediate	F1p	female
MSTRG.10997	-0.688526	<0.001	-0.408492	<0.001	-0.646426	<0.001	-0.600101	<0.001	0.168242	0.113793	0.448276	<0.001	0.118023	0.398253	0.164347	0.115111	0.856769	<0.001	0.764448	<0.001	Intermediate	F1p	female
MSTRG.10999	-0.171601	0.451052	-0.525807	0.0104389	-0.137222	0.664084	-0.678536	<0.001	0.97029	<0.001	0.616084	0.00163886	0.0737404	0.826406	-0.467573	0.0164816	1.14189	<0.001	0.210962	0.180554	Intermediate	F1p	female
MSTRG.11	3.20081	<0.001	3.57543	<0.001	3.35054	<0.001	2.80161	<0.001	-1.35741	<0.001	-0.98279	0.00151257	-0.750427	0.0505066	-1.29936	<0.001	-4.55822	<0.001	-4.10097	<0.001	Intermediate	F1p	female
MSTRG.11009	-1.78698	<0.001	-1.46645	<0.001	-0.495676	0.305562	-1.11426	0.00357661	2.69991	<0.001	3.02043	<0.001	4.8552	<0.001	4.23662	<0.001	4.48688	<0.001	5.35088	<0.001	Intermediate	F1p	female
MSTRG.1102	0.190521	0.879818	2.93606	<0.001	2.35048	0.100432	2.14522	0.112927	-5.07679	<0.001	-2.33125	<0.001	-2.50742	0.0123688	-2.71268	0.00124111	-5.26731	<0.001	-4.8579	<0.001	Intermediate	F1p	female
MSTRG.11022	-1.21464	<0.001	-0.538356	<0.001	-0.45005	0.0158619	-0.277786	0.101923	-0.160323	0.351754	0.515958	<0.001	1.16254	<0.001	1.3348	<0.001	1.05431	<0.001	1.61259	<0.001	Intermediate	F1p	female
MSTRG.11025	0.103111	0.212902	0.269512	<0.001	0.031366	0.791164	-0.0186788	0.877161	-0.355146	<0.001	-0.188745	0.0104793	-0.195357	0.0192249	-0.245402	<0.001	-0.458257	<0.001	-0.226723	<0.001	Intermediate	F1p	female
MSTRG.11032	0.173944	0.624287	-0.778384	0.0214778	0.785354	0.00941566	-0.0739253	0.869673	2.40499	<0.001	1.45266	<0.001	0.0139095	0.975537	-0.84537	<0.001	2.23105	<0.001	-0.771444	<0.001	Intermediate	F1p	female
MSTRG.11041	-0.19222	0.0143964	-0.223634	0.00436461	-0.250744	0.00702229	-0.32071	<0.001	0.41138	<0.001	0.379967	<0.001	0.249243	0.00618383	0.179277	0.0190478	0.603601	<0.001	0.499986	<0.001	Intermediate	F1p	female
MSTRG.11049	0.510754	0.155267	-1.13677	0.00184301	-0.805069	0.375339	0.286572	0.722743	8.05831	<0.001	6.41079	<0.001	3.89353	<0.001	4.98517	<0.001	7.54756	<0.001	4.69859	<0.001	Intermediate	F1p	female
MSTRG.11062	-2.99099	<0.001	-2.66225	<0.001	-4.54385	0.0151252	-1.32773	0.102124	2.15556	0.08558	2.48429	0.0405175	-0.0739952	0.980116	3.14213	0.00559804	5.14654	<0.001	4.46986	<0.001	Intermediate	F1p	female
MSTRG.11067	0.617624	<0.001	0.278627	0.0204076	0.152329	0.347928	0.45664	<0.001	0.0238997	0.86652	-0.315097	0.00571623	-0.62323	<0.001	-0.31892	0.00401976	-0.593725	<0.001	-0.775559	<0.001	Intermediate	F1p	female
MSTRG.11088	-1.65409	<0.001	-0.919921	0.00973129	-0.682197	0.134117	-1.10238	0.00287836	1.64174	<0.001	2.37591	<0.001	5.95139	<0.001	5.53121	<0.001	3.29584	<0.001	6.63359	<0.001	Intermediate	F1p	female
MSTRG.11094	-4.69402	<0.001	-2.76841	<0.001	0.0206024	0.98005	-1.08699	0.12057	0.905437	0.434821	2.83105	<0.001	3.70787	<0.001	2.60028	0.00777073	5.59945	<0.001	3.68727	<0.001	Intermediate	F1p	female
MSTRG.11097	-1.00625	0.0626654	-1.3498	0.0127362	-2.75011	<0.001	-2.24096	<0.001	2.82537	<0.001	2.48182	<0.001	2.95487	<0.001	3.46402	<0.001	3.83162	<0.001	5.70498	<0.001	Intermediate	F1p	female
MSTRG.11142	-1.06196	<0.001	-1.43699	<0.001	-0.844471	0.012807	-1.14707	<0.001	1.90358	<0.001	1.52854	<0.001	4.00562	<0.001	3.70301	<0.001	2.96553	<0.001	4.85009	<0.001	Intermediate	F1p	female
MSTRG.11153	-0.439343	0.0329339	-0.788046	<0.001	0.389138	0.149751	-0.813055	<0.001	2.05711	<0.001	1.70841	<0.001	0.678515	0.0044964	-0.523679	0.00827734	2.49645	<0.001	0.289376	0.0668241	Intermediate	F1p	female
MSTRG.11154	-1.82729	<0.001	-1.27656	<0.001	-0.336383	0.577838	-2.84885	<0.001	2.79135	<0.001	3.34209	<0.001	3.01355	<0.001	0.501088	0.624903	4.61865	<0.001	3.34994	<0.001	Intermediate	F1p	female
MSTRG.11168	0.224718	0.300087	0.409139	0.0495907	0.0247925	0.944871	0.279933	0.224732	-0.87047	<0.001	-0.686049	<0.001	-0.642191	0.0049837	-0.38705	0.0439517	-1.09519	<0.001	-0.666983	<0.001	Intermediate	F1p	female
MSTRG.112	-0.148837	0.595954	-0.77352	0.00111452	0.482478	0.118743	-0.141315	0.682311	1.35659	<0.001	0.731906	0.00175714	5.25743	<0.001	4.63364	<0.001	1.50543	<0.001	4.77496	<0.001	Intermediate	F1p	female
MSTRG.11209	0.169361	0.886049	2.10914	0.00329644	-0.723503	0.807409	0.469675	0.873804	-3.76013	<0.001	-1.82035	0.00168779	-1.51839	0.539812	-0.325209	0.885532	-3.92949	<0.001	-0.794884	0.587675	Intermediate	F1p	female
MSTRG.11252	2.20915	<0.001	1.50346	0.00359962	1.53757	0.0520929	1.3548	0.070908	-0.693762	0.0968577	-1.39946	<0.001	-2.04661	<0.001	-2.22938	<0.001	-2.90292	<0.001	-3.58418	<0.001	Intermediate	F1p	female
MSTRG.11256	0.586877	<0.001	0.604103	<0.001	0.553387	<0.001	0.408636	<0.001	-0.263832	<0.001	-0.246606	<0.001	-0.326163	<0.001	-0.470914	<0.001	-0.850709	<0.001	-0.87955	<0.001	Intermediate	F1p	female
MSTRG.11275	-0.344353	0.14231	-0.856098	<0.001	2.71512	<0.001	2.83605	<0.001	2.75241	<0.001	2.24066	<0.001	-0.0812869	0.908232	0.0396388	0.944696	3.09676	<0.001	-2.79641	<0.001	Intermediate	F1p	female
MSTRG.11276	-0.69582	0.00786052	-1.21427	<0.001	2.06494	<0.001	1.81277	<0.001	2.44481	<0.001	1.92637	<0.001	-0.931538	0.0105994	-1.18371	<0.001	3.14063	<0.001	-2.99648	<0.001	Intermediate	F1p	female
MSTRG.11277	0.00239626	0.98782	-0.373453	0.00317016	0.286355	0.0746797	-0.163687	0.281153	0.635098	<0.001	0.259248	0.0440472	-0.176142	0.285874	-0.626184	<0.001	0.632701	<0.001	-0.462497	<0.001	Intermediate	F1p	female
MSTRG.11278	0.411693	0.115311	0.852431	<0.001	1.08142	<0.001	0.670805	0.0170489	-0.976049	<0.001	-0.535311	0.0214874	-0.633028	0.0279232	-1.04365	<0.001	-1.38774	<0.001	-1.71445	<0.001	Intermediate	F1p	female
MSTRG.11289	0.560854	<0.001	0.390206	<0.001	0.155686	0.302074	0.164053	0.197352	-0.394	<0.001	-0.564648	<0.001	0.0238661	0.889227	0.0322333	0.809977	-0.954854	<0.001	-0.13182	0.120625	Intermediate	F1p	female
MSTRG.11298	0.538848	<0.001	0.361876	<0.001	0.160797	0.264683	0.380053	<0.001	-0.165771	0.112043	-0.342743	<0.001	-0.427877	<0.001	-0.208621	0.0428952	-0.704619	<0.001	-0.588674	<0.001	Intermediate	F1p	female
MSTRG.113	-1.56093	0.0299567	-1.53139	0.0331089	-1.27888	0.187173	-0.50674	0.581046	2.96318	0.00432402	2.99272	0.00405489	2.78838	0.0278929	3.56052	<0.001	4.52411	<0.001	4.06726	<0.001	Intermediate	F1p	female
MSTRG.11304	-1.81196	<0.001	-0.885264	0.0384867	1.35073	0.252829	1.17968	0.304158	3.67186	<0.001	4.59856	<0.001	0.177378	0.886406	0.00632057	0.99521	5.48382	<0.001	-1.17336	0.146761	Intermediate	F1p	female
MSTRG.11311	-0.537247	<0.001	-0.572293	<0.001	-0.392065	0.0258534	-0.587251	<0.001	0.414815	0.00238576	0.379769	0.00668171	0.0204726	0.926874	-0.174713	0.236421	0.952062	<0.001	0.412538	<0.001	Intermediate	F1p	female
MSTRG.11345	-0.155733	0.223643	-0.304118	0.0130219	-0.302754	0.0423946	-0.186159	0.173569	0.400823	<0.001	0.252438	0.0380385	0.453687	<0.001	0.570282	<0.001	0.556556	<0.001	0.756441	<0.001	Intermediate	F1p	female
MSTRG.11349	2.96007	<0.001	3.00669	<0.001	0.856161	0.318768	3.08197	<0.001	-1.45426	<0.001	-1.40765	<0.001	-2.81008	<0.001	-0.584268	0.122474	-4.41434	<0.001	-3.66624	<0.001	Intermediate	F1p	female
MSTRG.11363	-0.957779	<0.001	-0.947466	<0.001	0.144991	0.557043	0.0850658	0.724809	0.902002	<0.001	0.912315	<0.001	0.622444	0.0010328	0.562519	<0.001	1.85978	<0.001	0.477454	<0.001	Intermediate	F1p	female
MSTRG.11419	-0.993516	<0.001	-1.31644	<0.001	-1.32066	<0.001	-1.29308	<0.001	1.6663	<0.001	1.34338	<0.001	1.14137	<0.001	1.16895	<0.001	2.65981	<0.001	2.46203	<0.001	Intermediate	F1p	female
MSTRG.11421	-1.44643	0.473397	4.40569	<0.001	-1.3125	0.508766	-1.64135	0.36807	-8.59663	<0.001	-2.74452	<0.001	1.88577	0.358039	1.55691	0.388934	-7.1502	<0.001	3.19827	0.00513504	Intermediate	F1p	female
MSTRG.11422	-0.926977	<0.001	-0.633183	<0.001	0.133528	0.5763	0.159439	0.422583	0.692601	<0.001	0.986394	<0.001	-0.287015	0.14712	-0.261104	0.0967341	1.61958	<0.001	-0.420543	<0.001	Intermediate	F1p	female
MSTRG.11429	-0.721799	0.123628	-1.22475	0.00752421	0.0392899	0.965212	0.464178	0.527499	2.68005	<0.001	2.1771	<0.001	0.0641555	0.944579	0.489043	0.421005	3.40185	<0.001	0.0248656	0.960967	Intermediate	F1p	female
MSTRG.11430	-0.781411	0.0118431	-0.947201	0.00217464	-0.716418	0.059649	-1.1769	<0.001	1.80791	<0.001	1.64212	<0.001	2.54792	<0.001	2.08744	<0.001	2.58932	<0.001	3.26433	<0.001	Intermediate	F1p	female
MSTRG.11454	-0.409483	0.00430704	-0.493563	<0.001	-0.409973	0.0222275	-0.47057	0.00131309	0.952787	<0.001	0.868707	<0.001	1.0952	<0.001	1.0346	<0.001	1.36227	<0.001	1.50517	<0.001	Intermediate	F1p	female
MSTRG.11460	-0.41751	0.101373	1.26923	<0.001	0.257383	0.320239	0.0298944	0.934314	-2.19472	<0.001	-0.507979	0.00594412	-0.532756	0.0146086	-0.760245	<0.001	-1.77721	<0.001	-0.790139	<0.001	Intermediate	F1p	female
MSTRG.1147	6.11916	<0.001	5.96574	<0.001	4.33674	<0.001	4.67497	<0.001	-1.41016	0.0028206	-1.56358	<0.001	-1.79299	<0.001	-1.45476	<0.001	-7.52932	<0.001	-6.12973	<0.001	Intermediate	F1p	female
MSTRG.11483	0.396284	0.876621	4.51965	0.00220323	-1.64331	0.577143	4.21359	0.00366103	-7.19338	<0.001	-3.07001	0.00571623	-5.11598	0.0152797	0.740919	0.547706	-7.58966	<0.001	-3.47267	0.00349388	Intermediate	F1p	female
MSTRG.11484	0.396282	0.867739	3.76355	0.00651919	-1.65626	0.540421	5.3283	<0.001	-8.37811	<0.001	-5.01084	<0.001	-4.91092	0.0112264	2.07363	0.0105052	-8.77439	<0.001	-3.25467	0.00238305	Intermediate	F1p	female
MSTRG.11491	-1.41515	<0.001	-1.42774	<0.001	-0.965282	<0.001	-0.144725	0.613733	0.980324	<0.001	0.967725	<0.001	2.58813	<0.001	3.40868	<0.001	2.39547	<0.001	3.55341	<0.001	Intermediate	F1p	female
MSTRG.11495	-1.9798	<0.001	-1.1724	0.0175849	-3.60166	<0.001	-2.8447	<0.001	1.64502	0.0144791	2.45242	<0.001	2.5165	0.0568839	3.27345	0.00241752	3.62482	<0.001	6.11815	<0.001	Intermediate	F1p	female
MSTRG.11514	0.885988	0.00124696	0.909039	<0.001	1.21167	<0.001	1.01541	0.00198323	-1.13825	<0.001	-1.1152	<0.001	-1.15468	<0.001	-1.35094	<0.001	-2.02424	<0.001	-2.36635	<0.001	Intermediate	F1p	female
MSTRG.11518	0.953731	<0.001	1.20874	<0.001	0.692633	0.00410845	1.07855	<0.001	-1.32423	<0.001	-1.06922	<0.001	-1.04654	<0.001	-0.660624	<0.001	-2.27796	<0.001	-1.73918	<0.001	Intermediate	F1p	female
MSTRG.11523	-0.0555823	0.647696	-0.214003	0.0456645	-0.267603	0.0353302	-0.15712	0.181191	0.502626	<0.001	0.344205	<0.001	-0.0686181	0.652013	0.0418647	0.728306	0.558208	<0.001	0.198985	0.00956987	Intermediate	F1p	female
MSTRG.11531	0.174317	0.67624	-0.982482	0.00820587	-0.242575	0.94484	-0.0112272	1	4.58143	<0.001	3.42463	<0.001	-1.03745	0.687924	-0.806105	0.682648	4.40712	<0.001	-0.794878	0.57617	Intermediate	F1p	female
MSTRG.11541	-0.0231365	0.972548	-2.01986	<0.001	-1.22355	0.290325	-1.56627	0.138503	5.68953	<0.001	3.69281	<0.001	2.72416	0.0509227	2.38145	0.063728	5.71267	<0.001	3.94771	<0.001	Intermediate	F1p	female
MSTRG.11548	-0.20853	0.591094	-0.822491	0.0153465	-0.413792	0.44131	-0.98846	0.0165511	2.43109	<0.001	1.81713	<0.001	-0.106279	0.863192	-0.680946	0.0862438	2.63962	<0.001	0.307513	0.310312	Intermediate	F1p	female
MSTRG.11608	-1.42733	<0.001	-0.899346	0.0237487	-1.17832	0.00405307	-0.932772	0.00826057	0.959752	0.0365548	1.48774	<0.001	4.6671	<0.001	4.91265	<0.001	2.38708	<0.001	5.84542	<0.001	Intermediate	F1p	female
MSTRG.11632	0.877164	0.683436	3.82923	0.00227489	-2.90558	0.190188	3.50935	<0.001	-6.59422	<0.001	-3.64215	<0.001	-5.70355	0.00178549	0.711381	0.349646	-7.47138	<0.001	-2.79797	<0.001	Intermediate	F1p	female
MSTRG.11660	2.49315	<0.001	2.90963	<0.001	1.03836	0.353729	2.5474	<0.001	-1.48755	0.00105659	-1.07108	0.0189716	-1.05147	0.248475	0.457572	0.475581	-3.9807	<0.001	-2.08983	<0.001	Intermediate	F1p	female
MSTRG.11673	-0.936061	0.00377593	-0.734956	0.0278976	0.273619	0.654472	-0.51744	0.337159	4.77345	<0.001	4.97456	<0.001	2.57754	<0.001	1.78648	0.00124844	5.70951	<0.001	2.30392	<0.001	Intermediate	F1p	female
MSTRG.11684	6.01174	<0.001	5.2146	<0.001	4.933	<0.001	4.11035	<0.001	-1.23557	0.0420119	-2.03272	0.0013635	-0.675309	0.376877	-1.49797	0.00943201	-7.24732	<0.001	-5.60831	<0.001	Intermediate	F1p	female
MSTRG.11690	-0.89646	0.0374871	-0.986192	0.0221104	-0.208587	0.744623	-0.761497	0.112097	1.31232	0.00571089	1.22259	0.011015	1.61337	0.00194396	1.06046	0.0286239	2.20878	<0.001	1.82196	<0.001	Intermediate	F1p	female
MSTRG.11700	-2.33677	<0.001	-2.32772	<0.001	-6.52275	<0.001	0.236273	0.757375	3.27419	0.00235042	3.28324	0.00235267	-0.556547	0.850626	6.20247	<0.001	5.61097	<0.001	5.9662	<0.001	Intermediate	F1p	female
MSTRG.11708	-1.55317	<0.001	-0.919814	0.0214265	0.0602086	0.94484	0.197066	0.748074	2.69358	<0.001	3.32693	<0.001	0.51529	0.365306	0.652148	0.131163	4.24675	<0.001	0.455081	0.18929	Intermediate	F1p	female
MSTRG.11717	-1.38791	<0.001	-1.3778	<0.001	-0.7854	0.107925	-1.31133	0.00286434	1.70492	<0.001	1.71504	<0.001	-0.14016	0.834764	-0.66609	0.147815	3.09284	<0.001	0.64524	0.0285934	Intermediate	F1p	female
MSTRG.11723	-1.42085	0.00676248	-1.51079	0.0045197	-3.61836	<0.001	-2.72732	<0.001	2.89025	<0.001	2.8003	<0.001	-0.402022	0.709933	0.489027	0.500258	4.31109	<0.001	3.21634	<0.001	Intermediate	F1p	female
MSTRG.11727	6.36007	<0.001	5.57516	<0.001	4.37717	<0.001	4.20361	<0.001	-1.38811	0.00970466	-2.17302	<0.001	-1.27889	0.04557	-1.45245	0.00468927	-7.74818	<0.001	-5.65606	<0.001	Intermediate	F1p	female
MSTRG.11730	1.42626	0.357832	3.24774	0.00779066	0.715278	0.816655	1.95979	0.294902	-3.5714	<0.001	-1.74992	0.0497993	-1.75797	0.458078	-0.513457	0.754634	-4.99767	<0.001	-2.47325	0.0429448	Intermediate	F1p	female
MSTRG.11741	-0.482813	0.0252398	0.562101	0.00939756	-0.811017	0.00107991	-0.312591	0.202913	-1.60007	<0.001	-0.555159	0.00788478	0.27825	0.320482	0.776676	<0.001	-1.11726	<0.001	1.08927	<0.001	Intermediate	F1p	female
MSTRG.11757	-1.022	0.0389307	-1.3339	0.00760903	-0.80219	0.0898232	-1.08737	0.00505172	2.00217	0.00111108	1.69027	0.00812299	4.59009	<0.001	4.30491	<0.001	3.02417	<0.001	5.39228	<0.001	Intermediate	F1p	female
MSTRG.11760	6.15972	<0.001	6.02275	<0.001	6.08591	<0.001	6.30239	<0.001	-1.34541	0.0079501	-1.48238	0.00340585	-2.37556	<0.001	-2.15908	<0.001	-7.50513	<0.001	-8.46148	<0.001	Intermediate	F1p	female
MSTRG.11763	-1.00266	<0.001	-0.645575	0.0149143	-0.666722	0.0408788	-0.554343	0.0490799	0.452906	0.0848227	0.809995	0.00138354	1.30756	<0.001	1.41994	<0.001	1.45557	<0.001	1.97428	<0.001	Intermediate	F1p	female
MSTRG.11774	0.515596	0.02653	0.585558	0.0111615	0.650781	0.0114557	0.127129	0.690547	-0.957863	<0.001	-0.887902	<0.001	-0.196645	0.503578	-0.720297	<0.001	-1.47346	<0.001	-0.847426	<0.001	Intermediate	F1p	female
MSTRG.11777	-1.37444	<0.001	-0.963176	<0.001	-1.10876	<0.001	-0.920011	<0.001	0.221151	0.367685	0.632417	0.00492582	1.15993	<0.001	1.34868	<0.001	1.59559	<0.001	2.26869	<0.001	Intermediate	F1p	female
MSTRG.11782	-0.771923	<0.001	-0.572274	<0.001	-0.228838	0.100267	-0.178437	0.146518	0.0339258	0.78907	0.233574	0.032358	0.365978	0.00345818	0.416379	<0.001	0.805848	<0.001	0.594816	<0.001	Intermediate	F1p	female
MSTRG.11785	-1.13801	0.0122695	-1.27761	0.00480477	-1.47378	0.00763163	-1.78148	<0.001	2.45385	<0.001	2.31425	<0.001	3.00647	<0.001	2.69878	<0.001	3.59185	<0.001	4.48026	<0.001	Intermediate	F1p	female
MSTRG.11786	-1.26178	<0.001	-0.958653	<0.001	-1.14244	<0.001	-1.07631	<0.001	1.30712	<0.001	1.61024	<0.001	2.00526	<0.001	2.07139	<0.001	2.56889	<0.001	3.1477	<0.001	Intermediate	F1p	female
MSTRG.11812	-1.74766	<0.001	-2.16674	<0.001	-1.67751	0.509188	-1.44615	0.52362	4.03719	<0.001	3.61812	<0.001	-0.556562	0.851322	-0.325206	0.885532	5.78485	<0.001	1.12094	0.41995	Intermediate	F1p	female
MSTRG.11815	-0.731504	0.0213209	-0.704202	0.0302864	-0.480234	0.223173	-0.813221	0.00786079	1.2656	<0.001	1.2929	<0.001	2.81104	<0.001	2.47805	<0.001	1.9971	<0.001	3.29127	<0.001	Intermediate	F1p	female
MSTRG.11839	-1.37543	0.00802297	-1.7843	<0.001	-1.31073	0.046714	-1.3449	0.0142955	2.36387	<0.001	1.955	<0.001	2.35968	<0.001	2.3255	<0.001	3.7393	<0.001	3.67041	<0.001	Intermediate	F1p	female
MSTRG.11856	-0.499725	0.240334	-1.01118	0.0142123	-2.11507	0.153975	-1.47416	0.191805	3.92475	<0.001	3.4133	<0.001	0.923704	0.649766	1.56461	0.252313	4.42448	<0.001	3.03878	0.00184177	Intermediate	F1p	female
MSTRG.11874	-3.15568	0.00108123	-3.16465	<0.001	-3.24296	0.0171008	-3.61291	0.00354431	3.11522	0.0195956	3.10624	0.021105	1.51452	0.421063	1.14458	0.49518	6.27089	<0.001	4.75749	<0.001	Intermediate	F1p	female
MSTRG.11887	-1.84646	<0.001	-1.50246	<0.001	-0.478154	0.375339	-0.685914	0.114232	0.648513	0.165318	0.992505	0.0262045	3.54692	<0.001	3.33916	<0.001	2.49497	<0.001	4.02507	<0.001	Intermediate	F1p	female
MSTRG.11905	-2.72064	<0.001	-1.66833	<0.001	-0.242599	0.94484	-0.0112261	1	1.44464	0.00614959	2.49696	<0.001	-1.03748	0.691421	-0.806104	0.685912	4.16529	<0.001	-0.794878	0.580505	Intermediate	F1p	female
MSTRG.11910	-4.57613	<0.001	-2.37639	<0.001	-1.97262	0.0572951	-1.07468	0.191001	0.154724	0.934293	2.35446	0.02943	2.2485	0.115861	3.14643	0.00494141	4.73085	<0.001	4.22112	<0.001	Intermediate	F1p	female
MSTRG.11912	5.62564	<0.001	5.37237	<0.001	4.87607	<0.001	4.7489	<0.001	-1.46517	0.0138537	-1.71844	0.00423876	0.306309	0.735816	0.179139	0.805408	-7.09081	<0.001	-4.56976	<0.001	Intermediate	F1p	female
MSTRG.11927	-1.85405	<0.001	-1.69495	<0.001	-2.0088	<0.001	-2.66446	<0.001	5.09262	<0.001	5.25173	<0.001	3.85356	<0.001	3.1979	0.00101454	6.94667	<0.001	5.86236	<0.001	Intermediate	F1p	female
MSTRG.11932	3.2546	<0.001	2.78622	<0.001	3.90182	<0.001	3.18474	<0.001	-0.274619	0.338305	-0.742995	0.00633598	-0.905055	0.00730444	-1.62213	<0.001	-3.52922	<0.001	-4.80687	<0.001	Intermediate	F1p	female
MSTRG.11942	6.13133	<0.001	6.23895	<0.001	1.27278	0.0559187	1.5546	0.00546244	-0.838939	0.0016373	-0.731315	0.00590694	-0.585017	0.33076	-0.303204	0.541185	-6.97027	<0.001	-1.8578	<0.001	Intermediate	F1p	female
MSTRG.11959	-0.656334	0.268955	-1.60684	0.00786584	-0.240613	0.788525	-0.959944	0.149812	2.80921	<0.001	1.8587	0.016214	3.194	<0.001	2.47467	0.00199022	3.46554	<0.001	3.43461	<0.001	Intermediate	F1p	female
MSTRG.11965	5.75231	<0.001	6.36463	<0.001	4.29762	<0.001	4.11089	<0.001	-1.62529	<0.001	-1.01298	0.0100772	-1.44094	0.00177957	-1.62767	<0.001	-7.37761	<0.001	-5.73857	<0.001	Intermediate	F1p	female
MSTRG.11978	4.89795	<0.001	3.66739	<0.001	4.68421	<0.001	4.66186	<0.001	-0.485526	0.311267	-1.71609	<0.001	-0.497671	0.382255	-0.520022	0.23798	-5.38347	<0.001	-5.18188	<0.001	Intermediate	F1p	female
MSTRG.11984	6.73161	<0.001	5.77288	<0.001	6.89021	<0.001	5.34977	<0.001	-1.33455	0.00705345	-2.29327	<0.001	-0.248179	0.742148	-1.78862	<0.001	-8.06616	<0.001	-7.13839	<0.001	Intermediate	F1p	female
MSTRG.11997	-0.781757	0.0920929	-0.93399	0.0470671	-0.716445	0.20375	-1.30239	0.00359749	2.48776	<0.001	2.33552	<0.001	3.91273	<0.001	3.32679	<0.001	3.26951	<0.001	4.62918	<0.001	Intermediate	F1p	female
MSTRG.12	4.7096	<0.001	4.88229	<0.001	3.99931	<0.001	4.38594	<0.001	-1.57736	<0.001	-1.40466	<0.001	-1.03572	0.00158423	-0.649092	0.0183955	-6.28696	<0.001	-5.03503	<0.001	Intermediate	F1p	female
MSTRG.12000	-1.7541	<0.001	-1.17612	0.0130109	-1.34269	0.00858495	-1.49115	<0.001	1.15617	0.0386608	1.73415	<0.001	4.25805	<0.001	4.10959	<0.001	2.91027	<0.001	5.60075	<0.001	Intermediate	F1p	female
MSTRG.12019	0.171131	0.190054	0.510208	<0.001	-0.362504	0.0202502	0.308003	0.0194988	-0.588578	<0.001	-0.2495	0.0438315	-0.548594	<0.001	0.121913	0.357708	-0.759708	<0.001	-0.18609	0.0543886	Intermediate	F1p	female
MSTRG.12020	2.98736	0.00554699	2.59374	0.0230666	0.240168	0.94484	2.69006	0.0488462	-1.25626	0.0874144	-1.64988	0.0295955	-3.77681	0.0425973	-1.32692	0.131681	-4.24363	<0.001	-4.01698	<0.001	Intermediate	F1p	female
MSTRG.12025	-1.42644	<0.001	-1.24544	<0.001	-2.9174	<0.001	-2.86892	<0.001	1.59454	<0.001	1.77554	<0.001	0.929804	0.032632	0.978282	0.00510661	3.02098	<0.001	3.8472	<0.001	Intermediate	F1p	female
MSTRG.12026	-2.27057	0.00163414	-2.52814	<0.001	-2.88814	<0.001	-5.719	<0.001	2.8557	0.0139008	2.59813	0.0312901	2.98656	0.0193223	0.155693	0.940877	5.12627	<0.001	5.87469	<0.001	Intermediate	F1p	female
MSTRG.12027	-1.12098	0.0389307	-1.72375	0.00147819	-1.0919	0.0942691	-1.98227	<0.001	1.92387	<0.001	1.3211	0.0278449	4.58232	<0.001	3.69195	<0.001	3.04485	<0.001	5.67422	<0.001	Intermediate	F1p	female
MSTRG.12062	3.85215	<0.001	3.14698	<0.001	2.08323	<0.001	1.69422	<0.001	-0.332466	0.347791	-1.03763	0.00153915	-1.93048	<0.001	-2.31949	<0.001	-4.18461	<0.001	-4.0137	<0.001	Intermediate	F1p	female
MSTRG.12067	-0.442519	0.474457	-1.37515	0.0194371	1.23776	0.557453	-0.973022	0.701677	5.8536	<0.001	4.92096	<0.001	0.923786	0.660432	-1.287	0.49699	6.29612	<0.001	-0.313978	0.846883	Intermediate	F1p	female
MSTRG.12070	-0.774035	0.0867969	-1.44218	<0.001	-0.455121	0.826578	-0.22577	0.918103	2.57141	<0.001	1.90326	<0.001	-0.249091	0.898604	-0.0197389	0.990034	3.34544	<0.001	0.206031	0.8604	Intermediate	F1p	female
MSTRG.12071	-1.50537	0.00248661	-1.58223	0.00171611	-0.231027	0.94484	-0.482216	0.868913	3.05619	<0.001	2.97933	<0.001	-0.532871	0.853736	-0.78406	0.695367	4.56156	<0.001	-0.301844	0.848223	Intermediate	F1p	female
MSTRG.12081	2.4292	0.00200418	4.37026	<0.001	3.13319	<0.001	4.02208	<0.001	-2.97805	<0.001	-1.03699	0.0118256	-2.55539	<0.001	-1.6665	<0.001	-5.40725	<0.001	-5.68858	<0.001	Intermediate	F1p	female
MSTRG.12087	-0.615262	0.0179909	-0.900803	<0.001	-0.462254	0.191453	-0.503103	0.0878773	1.40576	<0.001	1.12022	<0.001	0.646453	0.0461888	0.605603	0.0212558	2.02102	<0.001	1.10871	<0.001	Intermediate	F1p	female
MSTRG.12093	3.07216	<0.001	2.75274	<0.001	3.49624	<0.001	2.24215	<0.001	-0.275531	0.209261	-0.594954	0.00469736	0.19639	0.514235	-1.0577	<0.001	-3.34769	<0.001	-3.29985	<0.001	Intermediate	F1p	female
MSTRG.12114	-1.82548	<0.001	-1.36338	0.00761096	-1.09904	0.0862327	-1.65177	0.0011048	2.41905	<0.001	2.88116	<0.001	3.778	<0.001	3.22526	<0.001	4.24454	<0.001	4.87703	<0.001	Intermediate	F1p	female
MSTRG.12116	-1.70131	0.00194433	-1.11568	0.0369752	-1.15809	0.0425867	-1.50793	0.0013243	1.52513	0.0211824	2.11077	<0.001	5.01368	<0.001	4.66384	<0.001	3.22644	<0.001	6.17177	<0.001	Intermediate	F1p	female
MSTRG.12124	-2.25977	0.00509285	-1.88373	0.0112419	-2.1652	0.00927124	-2.37967	0.00102271	1.96566	0.086382	2.3417	0.0329479	4.20798	<0.001	3.99351	<0.001	4.22543	<0.001	6.37318	<0.001	Intermediate	F1p	female
MSTRG.12126	-0.863599	0.0311911	-1.37506	<0.001	-0.413394	0.499632	-1.80053	<0.001	2.8587	<0.001	2.34724	<0.001	2.35133	<0.001	0.964186	0.110837	3.7223	<0.001	2.76472	<0.001	Intermediate	F1p	female
MSTRG.12156	-4.2382	<0.001	-1.24835	0.0417679	-3.09093	<0.001	-4.67119	<0.001	0.149315	0.936013	3.13916	0.00115048	3.6951	0.00300655	2.11485	0.138587	4.38752	<0.001	6.78603	<0.001	Intermediate	F1p	female
MSTRG.12168	-0.643161	0.0945508	-1.03205	0.00732358	-0.68287	0.168652	-1.80522	<0.001	1.63896	<0.001	1.25007	0.00578128	1.88525	<0.001	0.762901	0.206218	2.28212	<0.001	2.56812	<0.001	Intermediate	F1p	female
MSTRG.12169	-0.219444	0.634574	-1.08384	0.00785705	0.779706	0.471812	1.41981	0.0751663	2.45348	<0.001	1.58909	<0.001	-0.979897	0.257552	-0.339789	0.626895	2.67292	<0.001	-1.7596	0.00233071	Intermediate	F1p	female
MSTRG.12172	0.586083	0.0284432	1.67277	<0.001	0.793937	0.012847	0.857453	0.00123278	-1.73126	<0.001	-0.644574	0.00918172	-0.889006	0.00278113	-0.82549	<0.001	-2.31734	<0.001	-1.68294	<0.001	Intermediate	F1p	female
MSTRG.1219	3.87824	<0.001	4.40369	<0.001	3.1464	<0.001	2.99328	<0.001	-1.60701	<0.001	-1.08157	<0.001	-1.10331	0.00154169	-1.25643	<0.001	-5.48525	<0.001	-4.24971	<0.001	Intermediate	F1p	female
MSTRG.12192	-1.7384	<0.001	-2.3939	<0.001	-1.5455	<0.001	-1.6842	<0.001	2.87808	<0.001	2.22257	<0.001	5.41739	<0.001	5.27869	<0.001	4.61647	<0.001	6.96289	<0.001	Intermediate	F1p	female
MSTRG.12223	-0.8513	0.0192905	-1.4374	<0.001	-0.0475097	0.94484	-1.73942	<0.001	2.05956	<0.001	1.47346	<0.001	1.58296	<0.001	-0.108956	0.833922	2.91086	<0.001	1.63047	<0.001	Intermediate	F1p	female
MSTRG.12228	0.848324	<0.001	0.641794	<0.001	0.864941	<0.001	0.725473	<0.001	-0.137161	0.381054	-0.34369	0.0197867	-0.103017	0.638266	-0.242486	0.102125	-0.985484	<0.001	-0.967959	<0.001	Intermediate	F1p	female
MSTRG.12229	0.309405	0.0240869	0.299091	0.0336665	0.532297	<0.001	0.447838	<0.001	-0.297094	0.0240179	-0.307408	0.0211562	0.107975	0.563846	0.0235152	0.88782	-0.606499	<0.001	-0.424322	<0.001	Intermediate	F1p	female
MSTRG.12233	0.111263	0.882606	-1.28483	0.0399459	0.680563	0.399851	-7.0998	<0.001	6.83858	<0.001	5.44248	<0.001	8.41696	<0.001	0.636597	0.761927	6.72731	<0.001	7.7364	<0.001	Intermediate	F1p	female
MSTRG.12234	-0.0411089	0.956045	-1.80107	0.00152532	0.633021	0.413408	-9.02464	<0.001	5.29369	<0.001	3.53374	<0.001	8.37067	<0.001	-1.287	0.501221	5.3348	<0.001	7.73764	<0.001	Intermediate	F1p	female
MSTRG.12240	4.2953	<0.001	3.80696	0.00108557	3.35037	0.00812003	4.49876	<0.001	-1.24629	0.0642206	-1.73463	0.0127995	-1.20246	0.165987	-0.0540691	0.943147	-5.54159	<0.001	-4.55283	<0.001	Intermediate	F1p	female
MSTRG.12245	-1.98923	<0.001	-1.63486	0.00387716	-1.43323	0.0213629	-1.76493	<0.001	2.96416	0.00255769	3.31854	<0.001	0.624395	0.402051	0.292699	0.664402	4.9534	<0.001	2.05762	<0.001	Intermediate	F1p	female
MSTRG.12253	-0.617692	0.0181932	-0.678923	0.0104736	-0.347027	0.436033	-0.592308	0.101421	1.90944	<0.001	1.84821	<0.001	0.343016	0.440771	0.0977354	0.814435	2.52713	<0.001	0.690043	0.00569374	Intermediate	F1p	female
MSTRG.1226	1.96883	<0.001	1.73394	<0.001	2.45229	<0.001	2.15735	<0.001	-0.961373	0.004713	-1.19626	<0.001	-1.1951	0.010066	-1.49004	<0.001	-2.9302	<0.001	-3.64739	<0.001	Intermediate	F1p	female
MSTRG.12263	-0.501664	<0.001	-0.565524	<0.001	-0.456204	<0.001	-0.295911	0.00944335	0.385109	<0.001	0.321249	0.00277259	-0.0144412	0.934324	0.145851	0.194514	0.886773	<0.001	0.441763	<0.001	Intermediate	F1p	female
MSTRG.12275	-0.605975	<0.001	-0.446966	<0.001	-0.194173	0.217051	-0.219182	0.0919156	0.0957964	0.453874	0.254806	0.0322928	0.427216	0.00154854	0.402206	<0.001	0.701771	<0.001	0.621389	<0.001	Intermediate	F1p	female
MSTRG.12295	0.254934	0.565217	-1.79416	<0.001	1.23416	0.544312	-0.0112274	1	5.85957	<0.001	3.81047	<0.001	1.88197	0.292226	0.63659	0.753272	5.60463	<0.001	0.647817	0.655935	Intermediate	F1p	female
MSTRG.12299	1.05965	<0.001	1.08743	<0.001	0.970624	0.0120453	0.965459	0.00303859	-0.71155	0.0195574	-0.683769	0.0291518	-1.26685	<0.001	-1.27202	<0.001	-1.7712	<0.001	-2.23747	<0.001	Intermediate	F1p	female
MSTRG.12305	-1.14288	<0.001	1.38207	<0.001	-1.00943	<0.001	1.11241	<0.001	-3.09408	<0.001	-0.569124	<0.001	-1.42969	<0.001	0.692155	<0.001	-1.9512	<0.001	-0.420252	<0.001	Intermediate	F1p	female
MSTRG.12330	-0.392746	0.304365	-0.730537	0.0489486	-0.866017	0.0534562	-2.08	<0.001	3.39679	<0.001	3.059	<0.001	4.21076	<0.001	2.99678	<0.001	3.78954	<0.001	5.07677	<0.001	Intermediate	F1p	female
MSTRG.12339	-0.216633	0.0478777	-0.303305	0.00491584	-0.434894	<0.001	-0.605754	<0.001	0.386966	<0.001	0.300294	0.0046412	0.324952	0.0122459	0.154092	0.176336	0.603599	<0.001	0.759846	<0.001	Intermediate	F1p	female
MSTRG.12345	-2.86364	<0.001	-2.7865	<0.001	-4.30257	<0.001	-3.25244	<0.001	3.80958	<0.001	3.88672	<0.001	-0.105429	0.925799	0.944703	0.158857	6.67322	<0.001	4.19714	<0.001	Intermediate	F1p	female
MSTRG.12347	-0.132124	0.174165	-0.291743	0.00135442	-0.263724	0.0249686	-0.264996	0.00747826	0.606425	<0.001	0.446806	<0.001	0.0867515	0.524621	0.0854793	0.4132	0.738549	<0.001	0.350476	<0.001	Intermediate	F1p	female
MSTRG.12349	-0.557055	0.313881	-1.6654	0.00110827	-0.276987	0.750184	0.827049	0.165498	3.05529	<0.001	1.94694	<0.001	0.57207	0.44571	1.67611	<0.001	3.61234	<0.001	0.849057	0.0447025	Intermediate	F1p	female
MSTRG.1235	7.99015	<0.001	3.09576	0.0144593	7.39195	<0.001	6.65661	<0.001	-0.02119	0.963776	-4.91558	<0.001	-1.37473	0.00189524	-2.11007	<0.001	-8.01134	<0.001	-8.76668	<0.001	Intermediate	F1p	female
MSTRG.12355	0.44179	<0.001	0.391424	<0.001	0.503981	<0.001	0.500071	<0.001	-0.458915	<0.001	-0.509281	<0.001	-0.392024	<0.001	-0.395934	<0.001	-0.900704	<0.001	-0.896005	<0.001	Intermediate	F1p	female
MSTRG.12359	-0.24051	0.736493	-1.38609	0.0432497	-0.111264	0.925242	-1.14087	0.174083	3.25206	<0.001	2.10648	0.0219796	2.47197	0.0102544	1.44237	0.138048	3.49257	<0.001	2.58323	<0.001	Intermediate	F1p	female
MSTRG.12360	-0.316783	0.260698	-0.616153	0.0228131	-0.693874	0.0392491	-1.15015	<0.001	1.35776	<0.001	1.05839	<0.001	-0.053009	0.898182	-0.509288	0.063071	1.67455	<0.001	0.640865	0.00153431	Intermediate	F1p	female
MSTRG.12367	-1.31445	<0.001	-0.915057	<0.001	-1.34652	<0.001	-0.611736	0.00806614	0.837733	0.0075711	1.23713	<0.001	0.474722	0.130859	1.20951	<0.001	2.15218	<0.001	1.82124	<0.001	Intermediate	F1p	female
MSTRG.12370	-1.09914	<0.001	-0.441857	0.0032333	-0.37289	0.0489436	-0.376489	0.0171806	-0.253344	0.0908913	0.403944	0.00606339	0.177424	0.385002	0.173825	0.266115	0.845801	<0.001	0.550314	<0.001	Intermediate	F1p	female
MSTRG.12375	6.00122	<0.001	6.11277	<0.001	1.72406	0.375339	0.469678	0.871905	-1.35155	0.0113386	-1.24001	0.0191481	-1.74575	0.250478	-3.00014	0.0400679	-7.35277	<0.001	-3.46982	<0.001	Intermediate	F1p	female
MSTRG.12404	1.29062	<0.001	1.72911	<0.001	1.66258	<0.001	1.86309	<0.001	-1.51184	<0.001	-1.07336	<0.001	-0.597865	0.0753534	-0.397353	0.153447	-2.80247	<0.001	-2.26044	<0.001	Intermediate	F1p	female
MSTRG.12405	0.413341	<0.001	0.524226	<0.001	0.0372483	0.841629	0.257532	0.0277717	-0.513238	<0.001	-0.402354	<0.001	-0.238492	0.0761967	-0.0182092	0.892182	-0.926579	<0.001	-0.275741	<0.001	Intermediate	F1p	female
MSTRG.12408	2.45267	<0.001	2.648	<0.001	2.29822	0.00314944	2.92164	<0.001	-1.76389	<0.001	-1.56857	0.00168231	-0.631696	0.389573	-0.00827291	0.989778	-4.21656	<0.001	-2.92992	<0.001	Intermediate	F1p	female
MSTRG.12415	-0.743777	0.0289032	-0.683231	0.0488935	-1.07237	0.00743322	-1.0957	0.00123012	3.3385	<0.001	3.39904	<0.001	7.03995	<0.001	7.01662	<0.001	4.08227	<0.001	8.11232	<0.001	Intermediate	F1p	female
MSTRG.12433	0.328692	0.0325212	0.408226	0.00793754	0.686477	<0.001	0.324224	0.0488533	-0.452034	0.00178516	-0.372499	0.0128243	-0.374414	0.0382829	-0.736667	<0.001	-0.780725	<0.001	-1.06089	<0.001	Intermediate	F1p	female
MSTRG.12448	-0.458491	0.0534751	0.6436	0.00351783	-0.488448	0.0671205	-0.130989	0.658657	-1.80695	<0.001	-0.704861	<0.001	-0.120146	0.710667	0.237313	0.276895	-1.34846	<0.001	0.368302	0.0208674	Intermediate	F1p	female
MSTRG.12458	1.97762	<0.001	1.2598	<0.001	-0.564765	0.169658	-0.0727645	0.888845	0.104718	0.75398	-0.613098	0.0382801	0.099633	0.853488	0.591634	0.0562793	-1.8729	<0.001	0.664398	0.00550797	Intermediate	F1p	female
MSTRG.12475	-0.311699	0.00689777	-0.496801	<0.001	-0.504057	<0.001	-0.294411	0.0158452	0.637563	<0.001	0.452461	<0.001	0.242309	0.0945942	0.451954	<0.001	0.949262	<0.001	0.746366	<0.001	Intermediate	F1p	female
MSTRG.12488	-1.47944	<0.001	-1.13378	0.00691089	-0.909405	0.0841611	-1.50806	<0.001	1.80581	<0.001	2.15148	<0.001	2.69781	<0.001	2.09916	<0.001	3.28525	<0.001	3.60721	<0.001	Intermediate	F1p	female
MSTRG.1249	0.676477	<0.001	0.304117	0.0333281	0.469866	0.00373899	0.368119	0.00881621	0.0324934	0.843235	-0.339867	0.0119269	-0.812464	<0.001	-0.914212	<0.001	-0.643984	<0.001	-1.28233	<0.001	Intermediate	F1p	female
MSTRG.12535	-1.72896	0.00728518	-2.18829	<0.001	1.19815	0.656375	-0.0112266	1	3.95821	<0.001	3.49888	0.00193838	0.884171	0.741794	-0.325205	0.885532	5.68717	<0.001	-0.313979	0.846746	Intermediate	F1p	female
MSTRG.12542	-0.680431	0.0588607	-0.873019	0.0159097	-0.909538	0.0431996	-1.1459	0.00175296	4.91057	<0.001	4.71798	<0.001	4.8547	<0.001	4.61834	<0.001	5.591	<0.001	5.76423	<0.001	Intermediate	F1p	female
MSTRG.12544	-1.13864	0.182864	-2.13696	0.0185481	-0.242585	0.94484	-0.0112282	1	4.43194	<0.001	3.43361	0.00680049	-0.556564	0.853902	-0.325206	0.886428	5.57058	<0.001	-0.313978	0.850181	Intermediate	F1p	female
MSTRG.12556	-0.296612	0.184319	-0.855178	<0.001	-0.285219	0.363736	-0.189046	0.524724	2.85423	<0.001	2.29566	<0.001	1.36969	<0.001	1.46586	<0.001	3.15084	<0.001	1.65491	<0.001	Intermediate	F1p	female
MSTRG.12559	-0.694975	0.00667738	-0.5859	0.0297249	-0.704388	0.0281359	-0.855711	<0.001	2.31459	<0.001	2.42366	<0.001	1.53092	<0.001	1.37959	<0.001	3.00956	<0.001	2.2353	<0.001	Intermediate	F1p	female
MSTRG.12560	0.0154922	0.969611	1.34416	<0.001	-0.711829	0.0425366	-0.38657	0.238846	-2.16222	<0.001	-0.83356	0.00177251	0.330071	0.390798	0.655329	0.0167985	-2.17772	<0.001	1.0419	<0.001	Intermediate	F1p	female
MSTRG.12576	-0.70301	0.132629	-2.37988	<0.001	-1.07644	0.0750886	-2.13043	<0.001	5.45423	<0.001	3.77736	<0.001	4.24305	<0.001	3.18907	<0.001	6.15724	<0.001	5.3195	<0.001	Intermediate	F1p	female
MSTRG.12582	0.459461	<0.001	0.403285	<0.001	0.610123	<0.001	0.556998	<0.001	-0.708114	<0.001	-0.76429	<0.001	0.285462	0.0442543	0.232337	0.044041	-1.16758	<0.001	-0.324661	<0.001	Intermediate	F1p	female
MSTRG.12586	0.471742	0.0084095	0.448377	0.0148943	0.984188	<0.001	0.543142	0.00445604	-0.492991	0.00405014	-0.516355	0.00284615	-0.343257	0.122783	-0.784304	<0.001	-0.964732	<0.001	-1.32745	<0.001	Intermediate	F1p	female
MSTRG.12589	1.1515	<0.001	0.998253	0.00213769	-0.204073	0.725481	-0.156303	0.778714	-0.524125	0.0878745	-0.677368	0.0275299	-0.693225	0.118807	-0.645455	0.0736055	-1.67562	<0.001	-0.489152	0.0738568	Intermediate	F1p	female
MSTRG.12602	-0.178033	0.74296	-1.07772	0.0169633	-1.20606	0.0273959	-1.02219	0.029014	3.87797	<0.001	2.97828	<0.001	2.55708	<0.001	2.74096	<0.001	4.05601	<0.001	3.76315	<0.001	Intermediate	F1p	female
MSTRG.12611	-2.22028	<0.001	-1.97529	<0.001	-1.71451	<0.001	-1.22352	0.00328407	1.77601	0.00157882	2.021	<0.001	1.27487	0.0342246	1.76586	<0.001	3.99629	<0.001	2.98938	<0.001	Intermediate	F1p	female
MSTRG.12612	-1.58385	<0.001	-1.46284	<0.001	-1.00418	0.0585416	-2.04358	<0.001	3.11391	<0.001	3.23493	<0.001	2.17575	0.00132027	1.13636	0.111023	4.69777	<0.001	3.17993	<0.001	Intermediate	F1p	female
MSTRG.12622	6.05894	<0.001	5.37604	<0.001	3.95464	<0.001	4.54573	<0.001	-1.64475	0.0013884	-2.32764	<0.001	-0.489365	0.495328	0.101733	0.878784	-7.70368	<0.001	-4.444	<0.001	Intermediate	F1p	female
MSTRG.12623	3.30706	<0.001	2.23886	<0.001	1.98288	<0.001	2.15865	<0.001	-1.1308	0.00109916	-2.199	<0.001	-0.907433	0.0181759	-0.73166	0.0200143	-4.43786	<0.001	-2.89032	<0.001	Intermediate	F1p	female
MSTRG.12626	-0.538706	<0.001	-0.802502	<0.001	-0.118875	0.51995	-0.1733	0.241865	1.0366	<0.001	0.772806	<0.001	0.201902	0.211432	0.147477	0.260184	1.57531	<0.001	0.320777	<0.001	Intermediate	F1p	female
MSTRG.12634	-3.23051	<0.001	-2.17179	0.00172701	-1.72955	0.0947524	-0.957765	0.252466	2.52817	0.0555232	3.58689	0.00163061	3.20538	0.0170461	3.97716	<0.001	5.75869	<0.001	4.93493	<0.001	Intermediate	F1p	female
MSTRG.12644	-0.201147	0.012803	-0.193023	0.0198703	0.0372701	0.776621	-0.0247333	0.8517	0.213951	0.00669537	0.222075	0.00524451	-0.0396892	0.749323	-0.101693	0.21657	0.415098	<0.001	-0.0769593	0.224383	Intermediate	F1p	female
MSTRG.12668	3.11417	<0.001	2.4034	<0.001	2.51945	<0.001	0.873683	<0.001	-0.903719	<0.001	-1.61448	<0.001	0.175677	0.615335	-1.47009	<0.001	-4.01789	<0.001	-2.34378	<0.001	Intermediate	F1p	female
MSTRG.12670	4.56967	<0.001	3.78581	0.00194768	4.42121	<0.001	3.17508	0.0129499	-1.16567	0.103909	-1.94953	0.0138717	-2.27482	<0.001	-3.52095	<0.001	-5.73534	<0.001	-6.69603	<0.001	Intermediate	F1p	female
MSTRG.12684	3.83518	0.00286978	4.58526	<0.001	4.52673	<0.001	4.18128	<0.001	-2.42465	0.00591968	-1.67457	0.0328013	-1.15648	0.212395	-1.50194	0.0438899	-6.25983	<0.001	-5.68322	<0.001	Intermediate	F1p	female
MSTRG.12696	0.00227106	0.982813	0.189219	0.0374205	0.133991	0.23356	0.192306	0.0306504	-0.63425	<0.001	-0.447302	<0.001	-0.316714	<0.001	-0.258399	0.00107225	-0.636521	<0.001	-0.450705	<0.001	Intermediate	F1p	female
MSTRG.12710	3.81689	<0.001	4.02017	<0.001	1.77842	0.258593	4.06003	<0.001	-1.64506	0.0042387	-1.44178	0.00888295	-3.1256	0.00122072	-0.843988	0.132523	-5.46195	<0.001	-4.90402	<0.001	Intermediate	F1p	female
MSTRG.12723	0.395114	0.0565961	0.45695	0.0306079	0.257926	0.361074	0.483157	0.0234034	-0.599676	0.00192867	-0.53784	0.00680049	0.0390313	0.899136	0.264262	0.199224	-0.99479	<0.001	-0.218895	0.164919	Intermediate	F1p	female
MSTRG.12730	-0.148094	0.557098	-0.472437	0.0373478	abs(LFC)<0.001	0.997829	-0.41139	0.0928075	0.916002	<0.001	0.591659	0.00551712	-0.444822	0.0990108	-0.855346	<0.001	1.0641	<0.001	-0.443956	0.00698696	Intermediate	F1p	female
MSTRG.12748	-0.427896	0.00925032	-0.406969	0.0164521	-0.235004	0.316217	-0.0402359	0.889411	1.21501	<0.001	1.23593	<0.001	0.820682	<0.001	1.01545	<0.001	1.6429	<0.001	1.05569	<0.001	Intermediate	F1p	female
MSTRG.12758	-1.26936	<0.001	-1.22099	<0.001	-0.43259	0.51219	-0.631379	0.257861	2.68744	<0.001	2.73581	<0.001	1.43746	0.0211354	1.23867	0.0246088	3.9568	<0.001	1.87005	<0.001	Intermediate	F1p	female
MSTRG.12765	1.02517	<0.001	1.0065	<0.001	0.844383	<0.001	0.866476	<0.001	-0.268666	0.0025646	-0.287337	0.00132491	-0.625459	<0.001	-0.603367	<0.001	-1.29384	<0.001	-1.46984	<0.001	Intermediate	F1p	female
MSTRG.12771	0.549868	0.0488645	-1.07469	<0.001	0.221894	0.78641	-0.0487022	0.97307	3.04765	<0.001	1.42309	<0.001	1.74647	0.0180455	1.47587	0.03078	2.49778	<0.001	1.52457	0.0081943	Intermediate	F1p	female
MSTRG.12792	-0.428683	0.00584453	0.403342	0.0114635	0.996259	<0.001	0.921024	<0.001	-1.37899	<0.001	-0.546961	<0.001	-0.89539	<0.001	-0.970624	<0.001	-0.950303	<0.001	-1.89165	<0.001	Intermediate	F1p	female
MSTRG.12795	-0.199152	0.0173291	-0.41521	<0.001	-0.277951	0.00565574	-0.293808	<0.001	0.562233	<0.001	0.346175	<0.001	0.283987	0.00378949	0.26813	<0.001	0.761385	<0.001	0.561938	<0.001	Intermediate	F1p	female
MSTRG.12801	0.958271	0.0431488	1.01576	0.030345	3.67517	<0.001	4.07777	<0.001	-1.58911	<0.001	-1.53162	<0.001	-0.98342	0.0153853	-0.58082	0.0833903	-2.54738	<0.001	-4.65859	<0.001	Intermediate	F1p	female
MSTRG.12816	-0.426455	0.114695	-0.977416	<0.001	-1.2349	<0.001	-0.534892	0.0644669	2.80214	<0.001	2.25118	<0.001	6.1508	<0.001	6.85081	<0.001	3.2286	<0.001	7.3857	<0.001	Intermediate	F1p	female
MSTRG.12867	5.93513	<0.001	5.26773	<0.001	-2.06127	0.393101	5.21204	<0.001	-0.983105	0.124501	-1.65051	0.0112042	-8.05683	<0.001	-0.783513	0.20402	-6.91824	<0.001	-5.99555	<0.001	Intermediate	F1p	female
MSTRG.12874	-0.632792	<0.001	-0.517273	0.00307042	-0.783904	<0.001	-0.913636	<0.001	1.10958	<0.001	1.2251	<0.001	3.46768	<0.001	3.33794	<0.001	1.74237	<0.001	4.25158	<0.001	Intermediate	F1p	female
MSTRG.12892	-1.39231	<0.001	-0.530676	0.020653	-0.836395	0.00210207	-0.229672	0.419124	-0.385825	0.0987397	0.475806	0.0365198	0.884261	0.00129687	1.49098	<0.001	1.00648	<0.001	1.72066	<0.001	Intermediate	F1p	female
MSTRG.12896	1.1556	0.358339	2.43576	0.0140772	-0.237756	0.909117	0.412	0.792932	-3.62304	<0.001	-2.34287	<0.001	-2.15646	0.0876042	-1.5067	0.100531	-4.77864	<0.001	-1.9187	0.00710265	Intermediate	F1p	female
MSTRG.12919	-1.25857	<0.001	-1.81884	<0.001	-0.0299607	0.968922	-0.057636	0.958022	4.41616	<0.001	3.85589	<0.001	2.37354	0.00240868	2.34586	<0.001	5.67473	<0.001	2.4035	<0.001	Intermediate	F1p	female
MSTRG.12923	1.30251	<0.001	0.869649	0.00839631	-0.493341	0.1404	0.345714	0.229704	-0.645452	0.0211995	-1.07831	<0.001	-0.41978	0.20365	0.419274	0.0900473	-1.94796	<0.001	0.0735604	0.743226	Intermediate	F1p	female
MSTRG.12925	0.665614	0.0303674	0.681814	0.0264551	0.758176	0.00751328	0.21075	0.515268	-1.34897	<0.001	-1.33277	<0.001	-0.987609	<0.001	-1.53504	<0.001	-2.01458	<0.001	-1.74579	<0.001	Intermediate	F1p	female
MSTRG.12926	-0.00127457	0.997495	-0.885385	0.0197426	-2.09198	0.3627	0.576293	0.770208	6.98169	<0.001	6.09758	<0.001	-2.71261	0.186018	-0.0443359	0.977313	6.98297	<0.001	-0.620629	0.599362	Intermediate	F1p	female
MSTRG.12939	-3.09206	<0.001	-2.23845	0.00169531	-1.5657	0.257284	-2.91311	0.0527237	1.60964	0.0661063	2.46325	0.00261159	2.39603	0.137271	1.04862	0.570959	4.7017	<0.001	3.96173	<0.001	Intermediate	F1p	female
MSTRG.13005	-0.0522144	0.7563	-0.325543	0.0200473	-0.241366	0.188176	-0.412937	0.00347287	0.988263	<0.001	0.714934	<0.001	0.895148	<0.001	0.723577	<0.001	1.04048	<0.001	1.13651	<0.001	Intermediate	F1p	female
MSTRG.1301	0.726566	<0.001	0.314687	0.0070711	-0.355752	0.011416	0.12781	0.366944	0.14355	0.22121	-0.268329	0.0192837	-0.171224	0.255731	0.312338	0.00464427	-0.583016	<0.001	0.184528	0.0367851	Intermediate	F1p	female
MSTRG.13022	-1.79429	<0.001	-0.8713	0.0316702	-1.0854	0.0221554	-1.05846	0.00763743	0.826955	0.0390069	1.74994	<0.001	3.83473	<0.001	3.86167	<0.001	2.62124	<0.001	4.92013	<0.001	Intermediate	F1p	female
MSTRG.13026	-0.309637	0.599517	-1.24829	0.0163007	-0.495123	0.499632	-1.18753	0.0254403	3.30961	<0.001	2.37096	<0.001	4.47238	<0.001	3.77997	<0.001	3.61925	<0.001	4.9675	<0.001	Intermediate	F1p	female
MSTRG.13031	-0.991935	0.022878	-1.90619	<0.001	-0.114289	0.889884	-1.15207	0.0434268	2.95431	<0.001	2.04005	<0.001	4.67412	<0.001	3.63634	<0.001	3.94625	<0.001	4.78841	<0.001	Intermediate	F1p	female
MSTRG.13032	-1.32377	<0.001	-1.42765	<0.001	-2.20086	<0.001	-1.4848	0.00380923	2.59851	<0.001	2.49463	<0.001	0.559085	0.562621	1.27514	0.0465942	3.92228	<0.001	2.75994	<0.001	Intermediate	F1p	female
MSTRG.13040	-1.73605	<0.001	-1.08595	0.0261061	-1.05952	0.252484	-1.40132	0.0931271	3.9164	<0.001	4.56649	<0.001	3.88224	0.00133849	3.54044	0.00177494	5.65244	<0.001	4.94176	<0.001	Intermediate	F1p	female
MSTRG.13050	-0.218571	0.768486	-1.86102	0.00231543	0.681843	0.417667	-5.69549	<0.001	4.17842	<0.001	2.53597	<0.001	9.19017	<0.001	2.81284	0.0250748	4.397	<0.001	8.50832	<0.001	Intermediate	F1p	female
MSTRG.13067	-4.07441	<0.001	-1.84112	<0.001	-3.77343	<0.001	-4.54159	<0.001	1.96374	0.0673597	4.19702	<0.001	2.88553	0.0352873	2.11737	0.130024	6.03814	<0.001	6.65896	<0.001	Intermediate	F1p	female
MSTRG.13068	-2.45838	<0.001	-1.11853	0.034796	-2.27707	<0.001	-4.22338	<0.001	3.21703	0.00407186	4.55688	<0.001	3.99562	<0.001	2.04931	0.122462	5.67541	<0.001	6.27269	<0.001	Intermediate	F1p	female
MSTRG.13074	-1.14628	<0.001	-0.587775	0.0210814	-0.551954	0.0587979	-0.244149	0.395561	0.380439	0.163789	0.938942	<0.001	1.29404	<0.001	1.60185	<0.001	1.52672	<0.001	1.846	<0.001	Intermediate	F1p	female
MSTRG.13085	0.776486	<0.001	0.591972	0.00800676	-0.0767163	0.824598	0.23524	0.349989	-1.11453	<0.001	-1.29904	<0.001	-0.399166	0.118807	-0.0872097	0.718292	-1.89102	<0.001	-0.32245	0.0404124	Intermediate	F1p	female
MSTRG.13086	0.31934	<0.001	0.230218	0.0059088	0.0906447	0.437293	0.19899	0.0200997	-0.254968	0.00121758	-0.34409	<0.001	-0.159376	0.114296	-0.0510306	0.574044	-0.574308	<0.001	-0.250021	<0.001	Intermediate	F1p	female
MSTRG.13088	-0.670274	0.0185795	-1.03926	<0.001	0.613248	0.726252	0.677209	0.683449	3.81886	<0.001	3.44987	<0.001	0.640198	0.713621	0.704158	0.604977	4.48913	<0.001	0.0269495	0.980996	Intermediate	F1p	female
MSTRG.13102	-0.606126	<0.001	-0.538693	<0.001	-0.300017	0.105914	-0.314312	0.0418048	0.620301	<0.001	0.687735	<0.001	0.53751	0.00114556	0.523215	<0.001	1.22643	<0.001	0.837527	<0.001	Intermediate	F1p	female
MSTRG.13114	-1.49805	<0.001	-1.22988	0.00164037	-1.67498	<0.001	-1.50636	<0.001	0.859942	0.0802771	1.12811	0.014768	0.353739	0.608101	0.522359	0.303434	2.35799	<0.001	2.02872	<0.001	Intermediate	F1p	female
MSTRG.13118	0.842163	<0.001	0.830887	<0.001	0.929389	<0.001	-0.785868	<0.001	-0.738946	<0.001	-0.750222	<0.001	0.233086	0.459238	-1.48217	<0.001	-1.58111	<0.001	-0.696303	<0.001	Intermediate	F1p	female
MSTRG.13126	-1.08219	0.00238008	-0.909405	0.0106313	-0.66236	0.151825	-0.247648	0.599224	0.715349	0.0666571	0.888131	0.0193573	1.46134	0.00133423	1.87605	<0.001	1.79754	<0.001	2.1237	<0.001	Intermediate	F1p	female
MSTRG.13133	-1.35261	0.00439113	-3.15361	<0.001	-1.23867	0.470689	-0.580958	0.705092	3.83913	<0.001	2.03813	0.00882008	0.923744	0.654606	1.58146	0.252545	5.19174	<0.001	2.16242	0.0400601	Intermediate	F1p	female
MSTRG.13134	0.323421	0.00458316	0.243141	0.0467849	0.226693	0.135302	-0.00386252	1	-0.293359	0.00867686	-0.373639	<0.001	-0.183975	0.21803	-0.414531	<0.001	-0.61678	<0.001	-0.410669	<0.001	Intermediate	F1p	female
MSTRG.13135	0.42154	0.0851786	0.933589	<0.001	0.579952	0.0506386	0.57239	0.0210928	-1.24705	<0.001	-0.735	0.00129349	-0.354803	0.245257	-0.362365	0.125065	-1.66859	<0.001	-0.934755	<0.001	Intermediate	F1p	female
MSTRG.13139	1.73849	0.0175223	3.29021	<0.001	2.0961	0.00257965	2.28927	<0.001	-2.59106	<0.001	-1.03934	0.0148574	-1.06595	0.0625065	-0.872778	0.0591233	-4.32955	<0.001	-3.16205	<0.001	Intermediate	F1p	female
MSTRG.13158	-0.130209	0.169878	-0.361005	<0.001	-0.114141	0.363606	-0.19585	0.0435276	0.429868	<0.001	0.199072	0.0284031	-0.02457	0.866252	-0.106279	0.255157	0.560077	<0.001	0.0895705	0.206141	Intermediate	F1p	female
MSTRG.13161	2.26873	<0.001	2.40789	<0.001	1.16512	0.00827392	0.69492	0.116602	-0.778398	0.00345217	-0.639234	0.021115	-1.04433	0.00806804	-1.51453	<0.001	-3.04712	<0.001	-2.20945	<0.001	Intermediate	F1p	female
MSTRG.13169	-1.49607	0.00373946	-1.81651	<0.001	-0.78965	0.252222	-0.492626	0.441387	1.54551	0.0067775	1.22507	0.0423635	2.60293	<0.001	2.89995	<0.001	3.04158	<0.001	3.39258	<0.001	Intermediate	F1p	female
MSTRG.13173	0.271543	0.0182312	0.477494	<0.001	0.17358	0.254901	0.32348	0.00488662	-0.756295	<0.001	-0.550344	<0.001	-0.421419	0.00105635	-0.271519	0.0118817	-1.02784	<0.001	-0.594999	<0.001	Intermediate	F1p	female
MSTRG.13185	2.75854	<0.001	1.23096	0.0394097	3.72574	<0.001	3.61252	<0.001	-0.383234	0.318625	-1.91082	<0.001	-1.1524	0.00217267	-1.26562	<0.001	-3.14178	<0.001	-4.87814	<0.001	Intermediate	F1p	female
MSTRG.13210	-0.859489	0.0108143	-0.81983	0.018299	-0.867721	0.043532	-1.21962	<0.001	3.57583	<0.001	3.61549	<0.001	4.50135	<0.001	4.14945	<0.001	4.43532	<0.001	5.36907	<0.001	Intermediate	F1p	female
MSTRG.13217	5.50418	<0.001	2.99329	0.0414765	5.61009	<0.001	3.16801	0.0265379	-0.864819	0.241856	-3.37571	<0.001	-0.78483	0.394819	-3.22692	<0.001	-6.369	<0.001	-6.39492	<0.001	Intermediate	F1p	female
MSTRG.13222	2.86252	<0.001	2.87545	<0.001	2.93647	<0.001	3.14896	<0.001	-1.22561	<0.001	-1.21268	<0.001	-0.959242	<0.001	-0.746752	0.00173813	-4.08813	<0.001	-3.89571	<0.001	Intermediate	F1p	female
MSTRG.13225	-0.829939	0.0283906	-3.17376	<0.001	0.353524	0.571631	-0.81982	0.119475	3.5118	<0.001	1.16798	0.0252636	3.61481	<0.001	2.44146	<0.001	4.34174	<0.001	3.26128	<0.001	Intermediate	F1p	female
MSTRG.1325	-0.557874	0.00500025	-0.664822	<0.001	-0.0164314	0.955922	0.00447294	1	0.551789	0.00626906	0.444841	0.0337952	-0.0250461	0.930083	-0.00414176	0.985681	1.10966	<0.001	-0.0086147	0.956602	Intermediate	F1p	female
MSTRG.13256	-6.88359	<0.001	-1.79446	<0.001	-3.98273	<0.001	-2.78223	<0.001	-3.20958	0.0248601	1.87956	0.00153703	0.574074	0.692926	1.77457	0.0393854	3.67401	<0.001	4.55681	<0.001	Intermediate	F1p	female
MSTRG.13267	-0.455759	<0.001	-0.377082	0.00208724	-0.616734	<0.001	-0.544384	<0.001	0.408451	<0.001	0.487128	<0.001	-0.00720921	0.974054	0.0651413	0.644036	0.86421	<0.001	0.609525	<0.001	Intermediate	F1p	female
MSTRG.13271	-1.22871	<0.001	-2.47636	<0.001	-1.04967	0.0127191	-1.06322	0.00283574	2.57988	<0.001	1.33223	0.00319111	3.98735	<0.001	3.9738	<0.001	3.80859	<0.001	5.03702	<0.001	Intermediate	F1p	female
MSTRG.13279	-0.486577	<0.001	-0.257743	0.00124068	-0.330116	<0.001	-0.427295	<0.001	0.0634838	0.484097	0.292317	<0.001	0.496742	<0.001	0.399563	<0.001	0.550061	<0.001	0.826858	<0.001	Intermediate	F1p	female
MSTRG.13284	-0.00954481	0.962331	-0.361351	0.016498	-0.277464	0.152254	-0.159581	0.381847	0.661723	<0.001	0.309916	0.0372867	0.909043	<0.001	1.02693	<0.001	0.671268	<0.001	1.18651	<0.001	Intermediate	F1p	female
MSTRG.13286	-7.87388	<0.001	-2.97398	<0.001	-5.89811	<0.001	-2.22594	0.0103545	-2.71488	0.0755245	2.18502	0.00657066	-0.556606	0.850728	3.11556	0.00975433	5.159	<0.001	5.3415	<0.001	Intermediate	F1p	female
MSTRG.13341	-0.686931	<0.001	-0.692491	<0.001	-0.406552	0.125012	-0.76613	<0.001	0.715044	<0.001	0.709484	<0.001	1.24671	<0.001	0.887136	<0.001	1.40198	<0.001	1.65327	<0.001	Intermediate	F1p	female
MSTRG.13372	0.768256	<0.001	0.693877	<0.001	0.604639	<0.001	0.420388	<0.001	-0.509619	<0.001	-0.583999	<0.001	-0.516625	<0.001	-0.700875	<0.001	-1.27788	<0.001	-1.12126	<0.001	Intermediate	F1p	female
MSTRG.13379	-0.501393	0.00547189	-0.506866	0.00561561	0.0174277	0.953548	-0.411002	0.0393014	0.781605	<0.001	0.776132	<0.001	0.374635	0.0974077	-0.0537944	0.81585	1.283	<0.001	0.357207	0.0112837	Intermediate	F1p	female
MSTRG.1338	-1.22081	<0.001	-0.648919	0.00645758	-0.183505	0.545372	-0.898157	<0.001	0.0446921	0.895238	0.616587	0.0137709	0.815959	<0.001	0.101306	0.688917	1.26551	<0.001	0.999464	<0.001	Intermediate	F1p	female
MSTRG.13399	-0.754609	<0.001	-0.993103	<0.001	-1.10156	<0.001	-1.3767	<0.001	1.62769	<0.001	1.38919	<0.001	1.26679	<0.001	0.991653	<0.001	2.3823	<0.001	2.36835	<0.001	Intermediate	F1p	female
MSTRG.134	-2.97096	<0.001	-2.51504	<0.001	0.99209	0.0767786	-2.04601	<0.001	0.733544	0.131648	1.18947	0.0111512	4.9241	<0.001	1.88601	<0.001	3.70451	<0.001	3.93201	<0.001	Intermediate	F1p	female
MSTRG.13423	4.23484	<0.001	4.3162	<0.001	-0.242568	0.94484	3.44368	0.0132875	-2.11038	0.00753839	-2.02902	0.00896981	-5.34001	0.00394001	-1.65376	0.0866713	-6.34522	<0.001	-5.09745	<0.001	Intermediate	F1p	female
MSTRG.13427	-0.704539	<0.001	-0.856539	<0.001	-0.757575	0.00367749	-1.05809	<0.001	2.00294	<0.001	1.85094	<0.001	1.57287	<0.001	1.27235	<0.001	2.70748	<0.001	2.33045	<0.001	Intermediate	F1p	female
MSTRG.13429	3.14893	<0.001	3.03115	<0.001	4.60681	<0.001	3.44338	<0.001	-0.996054	0.0556026	-1.11383	0.0319332	-0.0136553	0.98383	-1.17708	0.0198124	-4.14498	<0.001	-4.62046	<0.001	Intermediate	F1p	female
MSTRG.13430	6.67879	<0.001	6.37193	<0.001	4.53113	<0.001	4.86202	<0.001	-0.866008	0.0625121	-1.17286	0.0118665	-1.74044	0.00132155	-1.40955	0.00162451	-7.54479	<0.001	-6.27157	<0.001	Intermediate	F1p	female
MSTRG.13433	0.845604	<0.001	1.17633	<0.001	1.36465	<0.001	0.961172	<0.001	-0.744768	<0.001	-0.414041	0.0254731	-0.360104	0.117689	-0.763585	<0.001	-1.59037	<0.001	-1.72476	<0.001	Intermediate	F1p	female
MSTRG.13445	-0.286852	0.169673	-0.635735	0.00120687	-0.314822	0.244767	-0.746964	<0.001	1.71462	<0.001	1.36574	<0.001	0.578413	0.0147107	0.146272	0.510218	2.00147	<0.001	0.893235	<0.001	Intermediate	F1p	female
MSTRG.13453	0.763536	0.00810124	2.10822	<0.001	1.40029	<0.001	1.75665	<0.001	-2.68863	<0.001	-1.34394	<0.001	-1.04279	0.00114494	-0.686434	0.00997111	-3.45216	<0.001	-2.44308	<0.001	Intermediate	F1p	female
MSTRG.13469	-2.69308	0.0159601	-2.54589	0.0279413	-0.70347	0.692595	-7.73183	<0.001	2.48593	0.0286656	2.63311	0.0232823	6.70317	<0.001	-0.325198	0.892526	5.17901	<0.001	7.40664	<0.001	Intermediate	F1p	female
MSTRG.13478	4.99026	<0.001	6.30752	<0.001	1.42491	0.026235	2.3941	<0.001	-2.98727	<0.001	-1.67	<0.001	-2.26074	<0.001	-1.29156	<0.001	-7.97752	<0.001	-3.68565	<0.001	Intermediate	F1p	female
MSTRG.13479	4.85257	<0.001	3.62412	0.00768712	2.88936	0.0160844	4.757	<0.001	-2.22934	0.00677757	-3.45779	<0.001	-1.64235	0.105828	0.22529	0.812641	-7.08191	<0.001	-4.53171	<0.001	Intermediate	F1p	female
MSTRG.13486	1.37153	0.013861	1.2341	0.0330325	0.994405	0.140998	2.47225	<0.001	-1.19395	0.0157617	-1.33139	0.00735757	-0.471633	0.497221	1.00621	0.0278479	-2.56548	<0.001	-1.46604	<0.001	Intermediate	F1p	female
MSTRG.13488	-3.24914	<0.001	-1.53229	0.0224447	-6.20072	<0.001	-2.84028	<0.001	1.74199	0.149113	3.45884	<0.001	0.883768	0.744788	4.24421	<0.001	4.99113	<0.001	7.08449	<0.001	Intermediate	F1p	female
MSTRG.13498	3.34255	<0.001	2.41304	0.00440517	3.10648	<0.001	3.27372	<0.001	-0.487426	0.430576	-1.41693	0.0229077	-1.81452	0.0044142	-1.64728	0.00147632	-3.82998	<0.001	-4.921	<0.001	Intermediate	F1p	female
MSTRG.13502	5.42424	<0.001	6.1276	<0.001	4.32742	<0.001	4.62221	<0.001	-1.92279	<0.001	-1.21942	0.0228166	-0.301093	0.703407	-0.00630483	0.991713	-7.34703	<0.001	-4.62852	<0.001	Intermediate	F1p	female
MSTRG.13512	0.32855	0.106322	0.923583	<0.001	0.228271	0.223173	0.424478	0.00277815	-1.71976	<0.001	-1.12473	<0.001	-0.637568	<0.001	-0.441361	<0.001	-2.04831	<0.001	-0.865839	<0.001	Intermediate	F1p	female
MSTRG.13513	5.01234	<0.001	5.91086	<0.001	-0.0354966	0.979301	0.596183	0.596598	-2.64548	<0.001	-1.74696	0.0022871	-1.86705	0.0587713	-1.23537	0.0994229	-7.65782	<0.001	-1.83155	0.00200354	Intermediate	F1p	female
MSTRG.13515	7.14516	<0.001	5.68475	<0.001	5.33812	<0.001	6.5516	<0.001	-1.11277	0.00481445	-2.57318	<0.001	-2.12592	<0.001	-0.912443	0.0163887	-8.25793	<0.001	-7.46404	<0.001	Intermediate	F1p	female
MSTRG.13523	1.5564	<0.001	1.38457	<0.001	1.02017	<0.001	1.16198	<0.001	-0.885743	<0.001	-1.05757	<0.001	-1.31834	<0.001	-1.17653	<0.001	-2.44215	<0.001	-2.33851	<0.001	Intermediate	F1p	female
MSTRG.13534	0.586165	0.221516	1.14412	0.0082781	0.299238	0.644826	0.912146	0.0380267	-1.43475	<0.001	-0.876802	0.0310811	-1.66121	<0.001	-1.0483	0.00542315	-2.02092	<0.001	-1.96045	<0.001	Intermediate	F1p	female
MSTRG.13548	5.0625	<0.001	4.80205	<0.001	2.85062	0.00300762	1.8207	0.0708788	-1.30385	0.0695071	-1.5643	0.0324234	-0.996938	0.228291	-2.02686	0.00326697	-6.36635	<0.001	-3.84756	<0.001	Intermediate	F1p	female
MSTRG.13549	2.48765	<0.001	3.07945	<0.001	3.6316	<0.001	3.95831	<0.001	-1.82863	<0.001	-1.23683	0.00742802	-1.02417	0.0670347	-0.69745	0.124431	-4.31628	<0.001	-4.65576	<0.001	Intermediate	F1p	female
MSTRG.13576	-0.379656	0.321949	-0.820704	0.0270362	-1.11733	0.0187857	-1.62906	<0.001	1.58445	<0.001	1.1434	0.00377292	2.59746	<0.001	2.08573	<0.001	1.9641	<0.001	3.71479	<0.001	Intermediate	F1p	female
MSTRG.13578	-0.908431	<0.001	-0.520106	0.00258785	-0.759456	<0.001	-0.355841	0.0488462	0.10962	0.581107	0.497945	0.00377286	0.364633	0.078357	0.768247	<0.001	1.01805	<0.001	1.12409	<0.001	Intermediate	F1p	female
MSTRG.13581	3.47606	<0.001	1.22796	0.0228202	2.78056	<0.001	1.48702	0.0018181	-1.12435	0.00593323	-3.37245	<0.001	-2.66992	<0.001	-3.96346	<0.001	-4.60041	<0.001	-5.45047	<0.001	Intermediate	F1p	female
MSTRG.13582	-0.189934	0.138323	-0.358568	0.00344025	-0.485902	<0.001	-0.279934	0.0335907	0.715549	<0.001	0.546915	<0.001	0.618285	<0.001	0.824253	<0.001	0.905483	<0.001	1.10419	<0.001	Intermediate	F1p	female
MSTRG.13583	-1.73487	<0.001	-0.804785	0.0329512	-0.943053	0.0140911	-1.12048	<0.001	1.87306	<0.001	2.80314	<0.001	5.43155	<0.001	5.25412	<0.001	3.60793	<0.001	6.37461	<0.001	Intermediate	F1p	female
MSTRG.13599	-1.01795	0.36722	-2.66671	0.025332	0.233307	0.945084	-0.973024	0.726984	5.02471	<0.001	3.37595	0.0232674	0.400228	0.891575	-0.806103	0.718292	6.04265	<0.001	0.166921	0.924043	Intermediate	F1p	female
MSTRG.13610	-3.44442	<0.001	-2.63025	<0.001	-1.18017	0.101679	-0.547679	0.430632	1.66898	0.00496442	2.48315	<0.001	3.88937	<0.001	4.52186	<0.001	5.1134	<0.001	5.06954	<0.001	Intermediate	F1p	female
MSTRG.13616	-0.678535	0.12213	-1.2559	0.00427394	-0.426539	0.481257	-0.927606	0.0559034	2.08739	<0.001	1.51003	0.00351748	4.17797	<0.001	3.6769	<0.001	2.76593	<0.001	4.60451	<0.001	Intermediate	F1p	female
MSTRG.13628	-0.265554	0.120808	-0.387013	0.0224269	-0.474921	0.0313986	-0.786521	<0.001	0.600024	<0.001	0.478566	0.00313768	0.314018	0.174596	0.00241753	0.991472	0.865579	<0.001	0.788939	<0.001	Intermediate	F1p	female
MSTRG.1363	-3.13015	<0.001	-0.710603	<0.001	-0.839705	<0.001	-0.517374	0.0150641	-1.37145	<0.001	1.04809	<0.001	-0.205416	0.474452	0.116915	0.616782	1.7587	<0.001	0.634289	<0.001	Intermediate	F1p	female
MSTRG.13642	2.72988	<0.001	3.00964	<0.001	2.62094	<0.001	3.46974	<0.001	-1.80864	<0.001	-1.52888	<0.001	-0.735044	0.192242	0.113752	0.83464	-4.53852	<0.001	-3.35598	<0.001	Intermediate	F1p	female
MSTRG.13657	1.06066	<0.001	1.14292	<0.001	0.706392	<0.001	1.21059	<0.001	-0.915409	<0.001	-0.833152	<0.001	-0.662765	<0.001	-0.158562	0.384744	-1.97607	<0.001	-1.36916	<0.001	Intermediate	F1p	female
MSTRG.13662	3.25008	0.0243716	5.62017	<0.001	2.81378	0.0182392	4.07925	<0.001	-3.95744	<0.001	-1.58735	0.0389673	-1.27034	0.20217	-0.00486704	0.995801	-7.20752	<0.001	-4.08411	<0.001	Intermediate	F1p	female
MSTRG.13673	4.27978	<0.001	4.17558	<0.001	3.01808	<0.001	3.65581	<0.001	-1.28703	0.00161436	-1.39122	<0.001	-1.00678	0.0462152	-0.369047	0.394318	-5.5668	<0.001	-4.02486	<0.001	Intermediate	F1p	female
MSTRG.13693	2.31064	<0.001	1.86101	<0.001	3.22016	<0.001	3.37358	<0.001	-1.48517	<0.001	-1.93479	<0.001	-1.3864	<0.001	-1.23298	<0.001	-3.7958	<0.001	-4.60656	<0.001	Intermediate	F1p	female
MSTRG.13694	3.27677	<0.001	4.64024	<0.001	2.76138	<0.001	3.29987	<0.001	-2.61764	<0.001	-1.25417	<0.001	-0.69447	0.0739916	-0.15598	0.665966	-5.8944	<0.001	-3.45585	<0.001	Intermediate	F1p	female
MSTRG.13699	2.69825	<0.001	3.6221	<0.001	1.55557	<0.001	2.27894	<0.001	-1.85552	<0.001	-0.931666	<0.001	-1.16789	0.00253945	-0.444529	0.168148	-4.55376	<0.001	-2.72347	<0.001	Intermediate	F1p	female
MSTRG.13706	8.45083	<0.001	8.43595	<0.001	4.33299	<0.001	5.48129	<0.001	-1.29728	<0.001	-1.31217	<0.001	-1.9067	<0.001	-0.758397	0.00111984	-9.74811	<0.001	-6.23969	<0.001	Intermediate	F1p	female
MSTRG.13715	8.6323	<0.001	4.82636	<0.001	5.65807	<0.001	6.64162	<0.001	-0.252345	0.429616	-4.05829	<0.001	-0.919192	0.00871109	0.0643548	0.863875	-8.88465	<0.001	-6.57726	<0.001	Intermediate	F1p	female
MSTRG.13717	2.359	<0.001	2.22767	<0.001	1.6352	0.0105219	1.35123	0.0187974	-0.966815	0.0555951	-1.09815	0.0319364	-0.431133	0.542249	-0.71511	0.166159	-3.32582	<0.001	-2.06634	<0.001	Intermediate	F1p	female
MSTRG.13720	3.89241	<0.001	3.99844	<0.001	2.74454	<0.001	2.41995	<0.001	-1.26264	0.00156152	-1.15661	0.00384007	-0.48496	0.453234	-0.809555	0.101108	-5.15505	<0.001	-3.2295	<0.001	Intermediate	F1p	female
MSTRG.13722	3.35614	0.00927836	3.30658	0.0111328	4.39817	<0.001	5.32682	<0.001	-2.1949	0.0118026	-2.24446	0.00857345	-0.33493	0.753574	0.59372	0.395201	-5.55104	<0.001	-4.7331	<0.001	Intermediate	F1p	female
MSTRG.13725	1.37817	<0.001	1.65859	<0.001	2.39117	<0.001	1.938	<0.001	-1.03931	<0.001	-0.758878	0.00921476	-1.58247	<0.001	-2.03564	<0.001	-2.41747	<0.001	-3.97364	<0.001	Intermediate	F1p	female
MSTRG.13726	4.69688	<0.001	5.12051	<0.001	3.00861	<0.001	3.36216	<0.001	-1.25048	<0.001	-0.826846	0.0127976	-1.61084	<0.001	-1.25729	<0.001	-5.94736	<0.001	-4.61946	<0.001	Intermediate	F1p	female
MSTRG.13727	4.29749	<0.001	3.78245	<0.001	2.59058	<0.001	2.45952	<0.001	-0.580113	0.0304733	-1.09516	<0.001	-1.27443	<0.001	-1.40548	<0.001	-4.8776	<0.001	-3.86501	<0.001	Intermediate	F1p	female
MSTRG.13741	4.62931	<0.001	2.16674	0.00238172	7.12131	<0.001	2.68401	<0.001	0.246677	0.589524	-2.21589	<0.001	1.16593	0.00691366	-3.27137	<0.001	-4.38263	<0.001	-5.95538	<0.001	Intermediate	F1p	female
MSTRG.13760	-0.0816239	0.88299	-0.966897	0.0330893	-0.433343	0.489302	-0.325514	0.574323	1.82141	<0.001	0.936138	0.0421005	1.41108	0.0071115	1.51891	<0.001	1.90303	<0.001	1.84443	<0.001	Intermediate	F1p	female
MSTRG.13761	-0.162263	0.728752	-0.953303	0.0239989	-0.45778	0.429736	-0.367025	0.492797	2.44944	<0.001	1.65839	0.00103517	1.45015	0.0111527	1.5409	0.00162088	2.6117	<0.001	1.90793	<0.001	Intermediate	F1p	female
MSTRG.13763	3.81832	<0.001	3.66231	<0.001	3.62404	<0.001	2.95369	<0.001	-0.978837	<0.001	-1.13485	<0.001	-0.997985	0.00317164	-1.66833	<0.001	-4.79716	<0.001	-4.62203	<0.001	Intermediate	F1p	female
MSTRG.13764	3.49727	<0.001	3.21089	<0.001	1.52941	0.00473818	0.943726	0.0946965	-0.647433	0.0305851	-0.93381	0.00169814	-0.710277	0.153064	-1.29596	0.00195528	-4.1447	<0.001	-2.23968	<0.001	Intermediate	F1p	female
MSTRG.13771	3.44379	<0.001	4.59599	<0.001	2.57176	<0.001	3.01826	<0.001	-2.23772	<0.001	-1.08552	<0.001	-1.74136	<0.001	-1.29485	<0.001	-5.68151	<0.001	-4.31312	<0.001	Intermediate	F1p	female
MSTRG.13795	2.84351	<0.001	1.13361	0.00641002	1.69044	<0.001	1.46429	<0.001	0.365546	0.345377	-1.34435	<0.001	-1.26994	0.00235428	-1.49609	<0.001	-2.47796	<0.001	-2.96038	<0.001	Intermediate	F1p	female
MSTRG.13796	4.98989	<0.001	4.47801	<0.001	3.38999	<0.001	2.73496	<0.001	-0.900267	0.0863338	-1.41215	0.00882009	0.0150458	0.983779	-0.639986	0.223819	-5.89016	<0.001	-3.37495	<0.001	Intermediate	F1p	female
MSTRG.13806	-1.01598	<0.001	-2.13667	<0.001	1.09255	0.396872	0.998803	0.42705	1.91894	<0.001	0.798248	0.00387767	-0.84729	0.42331	-0.941038	0.270993	2.93492	<0.001	-1.93984	0.00953142	Intermediate	F1p	female
MSTRG.13837	0.70278	<0.001	0.476411	<0.001	0.656588	<0.001	0.413321	<0.001	-0.00699952	0.953713	-0.233369	0.0221293	-0.502305	<0.001	-0.745573	<0.001	-0.70978	<0.001	-1.15889	<0.001	Intermediate	F1p	female
MSTRG.13857	1.30803	<0.001	0.514873	<0.001	0.392723	0.0212826	0.635786	<0.001	-0.504183	<0.001	-1.29734	<0.001	-0.679527	<0.001	-0.436464	<0.001	-1.81221	<0.001	-1.07225	<0.001	Intermediate	F1p	female
MSTRG.13858	8.59317	<0.001	2.75045	0.00102274	6.04956	<0.001	5.13912	<0.001	0.743267	0.260703	-5.09945	<0.001	-1.15239	0.154544	-2.06283	<0.001	-7.8499	<0.001	-7.20195	<0.001	Intermediate	F1p	female
MSTRG.13871	4.75091	<0.001	5.24143	<0.001	3.61992	<0.001	4.36191	<0.001	-1.4694	<0.001	-0.978875	0.0194834	-0.838779	0.109941	-0.0967839	0.857098	-6.22031	<0.001	-4.4587	<0.001	Intermediate	F1p	female
MSTRG.13875	1.68494	<0.001	1.76118	<0.001	2.3989	<0.001	1.9148	<0.001	-1.16091	<0.001	-1.08467	<0.001	-0.580946	0.0520025	-1.06504	<0.001	-2.84585	<0.001	-2.97984	<0.001	Intermediate	F1p	female
MSTRG.13876	4.72181	<0.001	2.83405	0.00780574	-0.24257	0.94484	-0.0112249	1	-0.733048	0.374166	-2.62081	0.00115102	-0.556558	0.854597	-0.325212	0.887629	-5.45486	<0.001	-0.313987	0.852634	Intermediate	F1p	female
MSTRG.13878	-0.107066	0.382651	-0.249862	0.029585	-0.332286	0.0129347	-0.449109	<0.001	0.492509	<0.001	0.349713	0.00111972	0.383786	0.00261554	0.266962	0.0125321	0.599575	<0.001	0.716071	<0.001	Intermediate	F1p	female
MSTRG.13881	-0.240727	0.343146	-0.594108	0.012022	0.28257	0.407724	0.60784	0.0158317	0.845461	<0.001	0.49208	0.0383822	0.299766	0.356387	0.625035	0.00720229	1.08619	<0.001	0.0171956	0.939038	Intermediate	F1p	female
MSTRG.13905	0.256008	0.00394583	0.198486	0.0353258	0.712178	<0.001	0.453014	<0.001	-0.233154	0.00726638	-0.290677	<0.001	-0.456923	<0.001	-0.716087	<0.001	-0.489162	<0.001	-1.1691	<0.001	Intermediate	F1p	female
MSTRG.13908	-2.50733	<0.001	-3.15065	<0.001	-1.34703	0.0182218	-3.36706	<0.001	3.61867	<0.001	2.97535	0.00157534	4.17113	<0.001	2.1511	0.0733587	6.126	<0.001	5.51815	<0.001	Intermediate	F1p	female
MSTRG.13910	-0.782921	<0.001	-0.571405	<0.001	-0.372458	0.0255141	-0.446446	<0.001	0.77417	<0.001	0.985686	<0.001	1.20858	<0.001	1.13459	<0.001	1.55709	<0.001	1.58104	<0.001	Intermediate	F1p	female
MSTRG.13915	0.546854	0.0499502	0.920375	<0.001	0.887965	<0.001	0.862792	<0.001	-1.1981	<0.001	-0.824582	<0.001	-0.875412	<0.001	-0.900586	<0.001	-1.74496	<0.001	-1.76338	<0.001	Intermediate	F1p	female
MSTRG.13922	-2.18009	<0.001	-1.32683	<0.001	-1.83934	<0.001	-1.797	<0.001	1.54863	0.00169935	2.4019	<0.001	3.43467	<0.001	3.47701	<0.001	3.72872	<0.001	5.27401	<0.001	Intermediate	F1p	female
MSTRG.13924	-0.170702	0.0949827	-0.520526	<0.001	0.267928	0.027039	0.0522434	0.715579	0.776908	<0.001	0.427084	<0.001	0.603034	<0.001	0.387349	<0.001	0.94761	<0.001	0.335105	<0.001	Intermediate	F1p	female
MSTRG.13942	5.78073	<0.001	4.40181	<0.001	4.67789	<0.001	4.63456	<0.001	-1.38799	0.00197102	-2.76692	<0.001	-1.01407	0.0486924	-1.05739	0.0106854	-7.16873	<0.001	-5.69196	<0.001	Intermediate	F1p	female
MSTRG.13964	2.40488	<0.001	3.468	<0.001	2.31088	<0.001	2.69095	<0.001	-1.9498	<0.001	-0.886678	<0.001	-1.02528	<0.001	-0.64521	0.00135751	-4.35468	<0.001	-3.33616	<0.001	Intermediate	F1p	female
MSTRG.13973	-2.55933	<0.001	-2.80544	<0.001	-0.643062	0.35385	-1.54684	0.0167472	2.8193	<0.001	2.57318	<0.001	4.89345	<0.001	3.98967	<0.001	5.37862	<0.001	5.53651	<0.001	Intermediate	F1p	female
MSTRG.13986	1.29116	0.0210249	1.17993	0.0407454	2.14962	<0.001	2.33916	<0.001	-1.00292	0.0363529	-1.11416	0.0198284	-0.183994	0.801814	0.00554349	0.991774	-2.29408	<0.001	-2.33361	<0.001	Intermediate	F1p	female
MSTRG.13996	4.79667	<0.001	2.56288	0.00436155	5.21738	<0.001	4.29622	<0.001	0.815895	0.152894	-1.4179	0.0319806	0.0948069	0.927956	-0.826357	0.305254	-3.98078	<0.001	-5.12257	<0.001	Intermediate	F1p	female
MSTRG.14004	0.208468	0.0167277	0.20332	0.0235758	0.075804	0.560598	0.136003	0.172134	-0.259296	0.001766	-0.264444	0.00161147	-0.348772	<0.001	-0.288573	<0.001	-0.467764	<0.001	-0.424576	<0.001	Intermediate	F1p	female
MSTRG.14006	0.756511	0.0467017	1.4006	<0.001	1.20033	<0.001	0.655942	0.0197646	-1.51493	<0.001	-0.870849	0.00263705	-0.716468	0.0137358	-1.26085	<0.001	-2.27144	<0.001	-1.91679	<0.001	Intermediate	F1p	female
MSTRG.14012	-0.85055	0.00562502	-0.948132	0.00213028	-2.22258	<0.001	-1.72987	<0.001	2.95828	<0.001	2.8607	<0.001	0.427275	0.504898	0.919991	0.0371417	3.80883	<0.001	2.64986	<0.001	Intermediate	F1p	female
MSTRG.14013	-0.858601	0.0493638	-1.50901	<0.001	-1.70103	0.0517953	-1.70544	0.0233148	6.1862	<0.001	5.53579	<0.001	3.70224	0.00270482	3.69782	<0.001	7.0448	<0.001	5.40326	<0.001	Intermediate	F1p	female
MSTRG.14017	1.81159	<0.001	0.855063	0.00451312	1.06786	0.00303393	0.433037	0.224732	-0.0981172	0.77783	-1.05465	<0.001	-1.39423	<0.001	-2.02906	<0.001	-1.90971	<0.001	-2.46209	<0.001	Intermediate	F1p	female
MSTRG.14020	0.918252	<0.001	1.30207	<0.001	2.05582	<0.001	1.85684	<0.001	-1.37307	<0.001	-0.989254	<0.001	-0.387323	0.0472501	-0.586302	<0.001	-2.29132	<0.001	-2.44314	<0.001	Intermediate	F1p	female
MSTRG.14032	-1.23456	<0.001	-0.511686	<0.001	-0.379919	0.0429697	-0.678064	<0.001	-0.156806	0.417383	0.566068	<0.001	0.349607	0.0647794	0.0514619	0.79662	1.07775	<0.001	0.729526	<0.001	Intermediate	F1p	female
MSTRG.14034	-0.215137	0.019153	-0.423693	<0.001	-0.0972101	0.465603	-0.326572	<0.001	0.543275	<0.001	0.33472	<0.001	0.464259	<0.001	0.234897	0.00848809	0.758412	<0.001	0.561469	<0.001	Intermediate	F1p	female
MSTRG.14038	-1.52466	<0.001	-2.26293	<0.001	-2.46293	0.0925597	-1.00919	0.308133	4.44739	<0.001	3.70912	<0.001	1.88554	0.300305	3.33928	0.00428552	5.97205	<0.001	4.34847	<0.001	Intermediate	F1p	female
MSTRG.14052	1.54268	0.00231548	2.5786	<0.001	3.84786	<0.001	3.09735	<0.001	-2.21347	<0.001	-1.17755	0.00103608	-1.66809	<0.001	-2.4186	<0.001	-3.75615	<0.001	-5.51595	<0.001	Intermediate	F1p	female
MSTRG.14064	6.40793	<0.001	7.34458	<0.001	2.3134	<0.001	2.27188	<0.001	-2.23446	<0.001	-1.29781	<0.001	-0.118117	0.778669	-0.159637	0.591926	-8.64239	<0.001	-2.43152	<0.001	Intermediate	F1p	female
MSTRG.14075	4.04837	<0.001	4.18578	<0.001	3.67119	<0.001	3.5839	<0.001	-1.30241	<0.001	-1.165	<0.001	-1.26073	<0.001	-1.34802	<0.001	-5.35078	<0.001	-4.93192	<0.001	Intermediate	F1p	female
MSTRG.14079	0.357836	0.265487	-0.74737	0.0176886	-1.21711	0.00435787	-0.798805	0.0306907	2.1807	<0.001	1.0755	<0.001	0.937874	0.0510742	1.35618	<0.001	1.82287	<0.001	2.15499	<0.001	Intermediate	F1p	female
MSTRG.14082	-1.4134	<0.001	-2.52798	<0.001	-1.60243	<0.001	-3.79095	<0.001	3.14642	<0.001	2.03184	<0.001	4.70769	<0.001	2.51917	0.00153053	4.55982	<0.001	6.31012	<0.001	Intermediate	F1p	female
MSTRG.14092	-1.33491	<0.001	-1.02953	0.00312593	-0.38947	0.426554	-0.621503	0.1112	1.37786	<0.001	1.68325	<0.001	2.74336	<0.001	2.51133	<0.001	2.71278	<0.001	3.13283	<0.001	Intermediate	F1p	female
MSTRG.14151	-0.273209	0.0398246	-0.343642	0.00980767	-0.222852	0.198788	-0.276285	0.0499782	0.376073	0.00297028	0.30564	0.0201991	0.389775	0.0111114	0.336342	0.00762082	0.649282	<0.001	0.612627	<0.001	Intermediate	F1p	female
MSTRG.14177	2.20301	<0.001	2.58732	<0.001	1.68914	0.00551895	2.2965	<0.001	-1.38277	0.00281925	-0.998462	0.0395358	-2.14251	<0.001	-1.53515	<0.001	-3.58579	<0.001	-3.83165	<0.001	Intermediate	F1p	female
MSTRG.14186	-1.19233	<0.001	-0.727353	<0.001	-0.262789	0.335848	-0.860642	<0.001	0.218896	0.284339	0.683877	<0.001	0.995956	<0.001	0.398103	0.0463493	1.41123	<0.001	1.25875	<0.001	Intermediate	F1p	female
MSTRG.14192	-0.457023	<0.001	-0.711119	<0.001	-0.469032	0.00406346	-0.635715	<0.001	1.44421	<0.001	1.19012	<0.001	1.2978	<0.001	1.13112	<0.001	1.90123	<0.001	1.76683	<0.001	Intermediate	F1p	female
MSTRG.14210	-1.75795	<0.001	-1.32127	<0.001	-0.691001	0.0569549	-1.70512	<0.001	0.563965	0.0650543	1.00064	<0.001	2.65245	<0.001	1.63833	<0.001	2.32192	<0.001	3.34345	<0.001	Intermediate	F1p	female
MSTRG.14211	3.71671	<0.001	2.41581	0.00540839	-1.67998	0.505474	-0.486835	0.866394	-1.08866	0.0366828	-2.38956	<0.001	-1.51836	0.534631	-0.325212	0.885532	-4.80537	<0.001	0.161623	0.919413	Intermediate	F1p	female
MSTRG.14215	-1.41464	0.0294097	-1.34609	0.0400689	-1.67997	0.512483	1.96879	0.17981	1.51009	0.0389466	1.57864	0.0315205	-1.97839	0.399936	1.67037	0.192666	2.92473	<0.001	-0.298423	0.84978	Intermediate	F1p	female
MSTRG.14222	-0.25068	0.549536	-1.08284	0.00344076	0.0160447	0.979265	-1.29348	0.00490566	5.22304	<0.001	4.39088	<0.001	4.24278	<0.001	2.93325	<0.001	5.47372	<0.001	4.22673	<0.001	Intermediate	F1p	female
MSTRG.14224	-0.230062	0.133123	-0.342605	0.0240189	-0.105867	0.645683	-0.430246	0.00459692	0.61633	<0.001	0.503786	<0.001	0.333991	0.0633725	0.00961175	0.957122	0.846391	<0.001	0.439858	<0.001	Intermediate	F1p	female
MSTRG.14232	-1.55022	0.0170449	-1.56277	0.0154449	0.622128	0.740288	-2.17065	0.260034	4.05079	<0.001	4.03824	<0.001	2.46757	0.118416	-0.325203	0.885532	5.60101	<0.001	1.84545	0.128272	Intermediate	F1p	female
MSTRG.14242	5.15444	<0.001	3.25387	0.00296907	1.06699	0.249637	0.678602	0.4596	-0.46456	0.494829	-2.36514	<0.001	-0.634429	0.487894	-1.02281	0.135207	-5.619	<0.001	-1.70142	0.00129083	Intermediate	F1p	female
MSTRG.14255	-0.375614	0.369227	-0.867771	0.0333389	-1.00907	0.0184954	-1.59755	<0.001	3.16023	<0.001	2.66807	<0.001	3.97379	<0.001	3.38531	<0.001	3.53584	<0.001	4.98286	<0.001	Intermediate	F1p	female
MSTRG.14267	1.91575	0.00909341	1.70817	0.0256072	0.755232	0.341667	1.37871	0.020207	-1.0509	0.0867804	-1.25849	0.0428442	0.422878	0.610793	1.04636	0.0591762	-2.96665	<0.001	-0.332354	0.520594	Intermediate	F1p	female
MSTRG.14282	-0.242992	0.668414	-1.56569	0.00297844	0.529339	0.382437	-5.53416	<0.001	3.00924	<0.001	1.68654	0.0105712	4.76762	<0.001	-1.29588	0.374402	3.25223	<0.001	4.23828	<0.001	Intermediate	F1p	female
MSTRG.14291	8.15821	<0.001	8.88553	<0.001	4.16128	<0.001	4.80005	<0.001	-1.65898	<0.001	-0.931654	0.0130371	-1.85919	<0.001	-1.22041	<0.001	-9.81718	<0.001	-6.02046	<0.001	Intermediate	F1p	female
MSTRG.14292	-0.755817	0.209798	-1.30377	0.0347756	-0.48892	0.552693	-1.2567	0.0660564	2.14285	0.00228897	1.5949	0.0361715	3.06964	0.00133958	2.30186	0.0124252	2.89867	<0.001	3.55856	<0.001	Intermediate	F1p	female
MSTRG.14311	-1.94201	<0.001	-1.10643	0.0306414	1.23774	0.555714	0.876556	0.706571	1.85786	<0.001	2.69344	<0.001	-0.507417	0.805966	-0.868606	0.591832	3.79987	<0.001	-1.74516	0.13895	Intermediate	F1p	female
MSTRG.14325	-2.13268	<0.001	-0.890815	<0.001	-0.925815	<0.001	-0.895503	<0.001	-0.066262	0.82572	1.1756	<0.001	1.26191	<0.001	1.29222	<0.001	2.06641	<0.001	2.18772	<0.001	Intermediate	F1p	female
MSTRG.14328	0.0751478	0.745087	0.423547	0.0278782	-0.127828	0.656843	0.473888	0.0132425	-0.893467	<0.001	-0.545068	0.00237837	-0.252411	0.296719	0.349304	0.052749	-0.968615	<0.001	-0.124584	0.403439	Intermediate	F1p	female
MSTRG.14336	-0.844167	<0.001	-0.485104	0.042265	-0.200183	0.532647	-0.187969	0.51156	0.531199	0.0340066	0.890262	<0.001	1.95048	<0.001	1.96269	<0.001	1.37537	<0.001	2.15066	<0.001	Intermediate	F1p	female
MSTRG.14345	-1.60417	0.0345056	-1.60711	0.0353919	0.346078	0.819615	-2.6951	0.123029	3.47174	0.00228376	3.4688	0.00248528	3.19687	0.0203707	0.155695	0.942141	5.0759	<0.001	2.85079	0.00797882	Intermediate	F1p	female
MSTRG.14346	-1.62862	<0.001	-0.480191	0.00428106	-0.7203	<0.001	-0.6803	<0.001	-0.563745	0.00255713	0.584685	<0.001	0.970838	<0.001	1.01084	<0.001	1.06488	<0.001	1.69114	<0.001	Intermediate	F1p	female
MSTRG.14350	1.90211	0.0494514	2.33958	0.011552	1.34788	0.176546	2.31288	0.00212645	-1.98206	0.00946616	-1.54459	0.0383628	-1.11526	0.219072	-0.150256	0.864284	-3.88417	<0.001	-2.46313	<0.001	Intermediate	F1p	female
MSTRG.14358	-1.2219	<0.001	-0.917178	<0.001	-1.08672	<0.001	-1.0049	<0.001	0.709329	0.00492087	1.01405	<0.001	0.95597	<0.001	1.03779	<0.001	1.93123	<0.001	2.04269	<0.001	Intermediate	F1p	female
MSTRG.14359	-2.16985	0.0146714	-2.68524	0.00449552	-0.13146	0.909428	-1.6718	0.024991	3.60176	0.00368622	3.08637	0.0199652	6.06461	<0.001	4.52427	<0.001	5.77161	<0.001	6.19607	<0.001	Intermediate	F1p	female
MSTRG.14375	0.334318	0.057924	0.433774	0.0140263	0.978738	<0.001	0.969006	<0.001	-1.8602	<0.001	-1.76074	<0.001	-0.948629	<0.001	-0.958361	<0.001	-2.19452	<0.001	-1.92737	<0.001	Intermediate	F1p	female
MSTRG.14406	-0.134057	0.264323	-0.301744	0.00713182	-1.01004	<0.001	-0.820272	<0.001	0.94166	<0.001	0.773973	<0.001	0.391127	0.0158427	0.580891	<0.001	1.07572	<0.001	1.40116	<0.001	Intermediate	F1p	female
MSTRG.14443	4.45676	<0.001	3.89784	<0.001	3.09224	<0.001	2.8813	<0.001	-1.39548	0.00186452	-1.9544	<0.001	-1.13165	0.0136139	-1.34259	<0.001	-5.85224	<0.001	-4.22389	<0.001	Intermediate	F1p	female
MSTRG.14445	3.32895	<0.001	3.7644	<0.001	5.70066	<0.001	5.34255	<0.001	-2.0354	<0.001	-1.59996	<0.001	-1.95654	<0.001	-2.31464	<0.001	-5.36436	<0.001	-7.65719	<0.001	Intermediate	F1p	female
MSTRG.14453	-3.46512	<0.001	-3.78126	<0.001	-2.30175	<0.001	-2.86982	<0.001	3.48902	<0.001	3.17288	<0.001	4.44864	<0.001	3.88056	<0.001	6.95414	<0.001	6.75039	<0.001	Intermediate	F1p	female
MSTRG.14474	2.58135	<0.001	2.20593	<0.001	1.85096	<0.001	1.98313	<0.001	-0.486089	0.00206137	-0.861504	<0.001	-0.784281	<0.001	-0.652113	<0.001	-3.06744	<0.001	-2.63524	<0.001	Intermediate	F1p	female
MSTRG.14476	-0.824947	<0.001	-0.903301	<0.001	-0.468841	0.0468196	-0.883203	<0.001	0.776941	<0.001	0.698587	<0.001	1.14394	<0.001	0.72958	<0.001	1.60189	<0.001	1.61278	<0.001	Intermediate	F1p	female
MSTRG.1448	-2.6756	<0.001	-0.649167	<0.001	-0.572277	0.00399984	-0.742093	<0.001	-0.825649	0.00522839	1.20079	<0.001	1.12646	<0.001	0.956645	<0.001	1.84995	<0.001	1.69874	<0.001	Intermediate	F1p	female
MSTRG.14482	-2.4709	<0.001	-2.43547	<0.001	-0.51003	0.454535	-1.51637	0.0116799	1.51577	0.0201668	1.5512	0.0165224	4.38553	<0.001	3.3792	0.00126977	3.98667	<0.001	4.89556	<0.001	Intermediate	F1p	female
MSTRG.14507	1.64382	<0.001	-0.885631	0.00149102	0.404996	0.272952	-0.542255	0.0691553	3.36418	<0.001	0.834732	0.00291558	3.41297	<0.001	2.46572	<0.001	1.72036	<0.001	3.00798	<0.001	Intermediate	F1p	female
MSTRG.14518	6.1681	<0.001	4.19366	<0.001	4.66786	<0.001	4.98716	<0.001	-0.460293	0.347128	-2.43473	<0.001	-1.07678	0.0556362	-0.757479	0.096606	-6.62839	<0.001	-5.74464	<0.001	Intermediate	F1p	female
MSTRG.14535	1.85858	<0.001	2.00326	<0.001	2.08192	<0.001	2.28287	<0.001	-1.33106	<0.001	-1.18638	<0.001	-0.537346	0.252938	-0.336402	0.383099	-3.18964	<0.001	-2.61927	<0.001	Intermediate	F1p	female
MSTRG.14546	1.55328	<0.001	1.55071	<0.001	-0.176037	0.810869	-0.828038	0.132115	-2.05228	<0.001	-2.05486	<0.001	0.734624	0.221527	0.0826227	0.895548	-3.60557	<0.001	0.910661	0.0159709	Intermediate	F1p	female
MSTRG.14548	-0.232605	0.294962	-1.14192	<0.001	0.185516	0.572722	0.0642661	0.862772	1.57245	<0.001	0.663127	0.00126048	0.426544	0.118639	0.305295	0.179883	1.80505	<0.001	0.241028	0.173407	Intermediate	F1p	female
MSTRG.14568	-0.715885	0.0609953	-0.893852	0.0202796	-1.20437	0.651076	-0.973022	0.694886	6.32313	<0.001	6.14517	<0.001	-0.556552	0.849702	-0.325204	0.88529	7.03902	<0.001	0.647818	0.656315	Intermediate	F1p	female
MSTRG.1457	0.865284	0.00237178	0.743601	0.0110118	0.619496	0.0174555	0.72891	<0.001	-0.871623	<0.001	-0.993306	<0.001	-0.890222	<0.001	-0.780807	<0.001	-1.73691	<0.001	-1.50972	<0.001	Intermediate	F1p	female
MSTRG.14570	1.18444	0.119139	1.57245	0.0295456	2.24516	<0.001	2.77242	<0.001	-3.79073	<0.001	-3.40271	<0.001	0.0800424	0.925799	0.607304	0.283602	-4.97516	<0.001	-2.16512	<0.001	Intermediate	F1p	female
MSTRG.14571	4.47592	<0.001	4.60788	<0.001	3.74638	<0.001	4.71721	<0.001	-1.36481	0.00144098	-1.23285	0.00341637	-0.743507	0.154292	0.22732	0.613761	-5.84073	<0.001	-4.48989	<0.001	Intermediate	F1p	female
MSTRG.14578	3.71642	<0.001	4.31943	<0.001	3.18972	<0.001	3.16709	<0.001	-1.92801	<0.001	-1.325	<0.001	-0.714903	0.105066	-0.737532	0.0375527	-5.64443	<0.001	-3.90462	<0.001	Intermediate	F1p	female
MSTRG.14581	4.85577	<0.001	4.21853	<0.001	3.71036	<0.001	4.05861	<0.001	-1.2794	0.0197712	-1.91664	0.00107903	-1.28688	0.0168164	-0.938623	0.030961	-6.13517	<0.001	-4.99724	<0.001	Intermediate	F1p	female
MSTRG.14582	-0.738516	<0.001	-0.765743	<0.001	-0.47027	0.00284552	-0.652125	<0.001	1.14992	<0.001	1.12269	<0.001	1.45942	<0.001	1.27756	<0.001	1.88843	<0.001	1.92969	<0.001	Intermediate	F1p	female
MSTRG.14585	4.86438	<0.001	5.40944	<0.001	5.08984	<0.001	5.85459	<0.001	-1.4788	<0.001	-0.933742	0.00202631	-1.17482	<0.001	-0.410073	0.163819	-6.34318	<0.001	-6.26467	<0.001	Intermediate	F1p	female
MSTRG.14587	4.85539	<0.001	4.69876	<0.001	3.19228	<0.001	2.87987	<0.001	-0.604278	0.029072	-0.760909	0.00584832	-0.787328	0.0426084	-1.09974	<0.001	-5.45967	<0.001	-3.9796	<0.001	Intermediate	F1p	female
MSTRG.14588	4.34773	<0.001	4.90536	<0.001	2.0512	<0.001	2.13023	<0.001	-1.3618	<0.001	-0.804173	0.0323318	-0.240119	0.695334	-0.161093	0.735888	-5.70954	<0.001	-2.29132	<0.001	Intermediate	F1p	female
MSTRG.14589	-0.558581	0.00790967	-0.626244	0.00320234	-1.03222	<0.001	-0.866904	<0.001	1.48348	<0.001	1.41582	<0.001	0.893093	<0.001	1.05841	<0.001	2.04206	<0.001	1.92532	<0.001	Intermediate	F1p	female
MSTRG.14593	0.0924546	0.708315	0.647097	<0.001	-0.0103978	0.972216	0.0189853	0.965876	-1.07451	<0.001	-0.519872	0.00619312	0.229786	0.359946	0.259169	0.172757	-1.16697	<0.001	0.240184	0.097385	Intermediate	F1p	female
MSTRG.14595	4.99481	<0.001	5.70645	<0.001	3.86232	<0.001	4.04887	<0.001	-1.98037	<0.001	-1.26873	0.00145795	-0.795113	0.110574	-0.608558	0.132601	-6.97518	<0.001	-4.65743	<0.001	Intermediate	F1p	female
MSTRG.14598	3.35017	<0.001	3.49555	<0.001	4.76146	<0.001	3.37532	<0.001	-1.65884	<0.001	-1.51347	<0.001	-1.8812	<0.001	-3.26734	<0.001	-5.00901	<0.001	-6.64266	<0.001	Intermediate	F1p	female
MSTRG.14599	4.03907	0.00420351	3.54361	0.0185011	3.80417	0.0205327	-0.0112195	1	-1.84783	0.0881289	-2.3433	0.0388741	-2.21978	0.0870644	-6.03517	<0.001	-5.8869	<0.001	-6.02395	<0.001	Intermediate	F1p	female
MSTRG.14602	3.92481	<0.001	3.47652	<0.001	3.7151	0.00330517	5.04902	<0.001	-0.921812	0.102995	-1.37011	0.0180056	-3.38127	<0.001	-2.04735	<0.001	-4.84663	<0.001	-7.09637	<0.001	Intermediate	F1p	female
MSTRG.14604	-2.07426	<0.001	-1.86454	<0.001	-0.94418	0.145392	-0.936047	0.0909342	0.778973	0.106548	0.988689	0.0393379	-0.192745	0.817069	-0.184612	0.765135	2.85323	<0.001	0.751435	0.0475565	Intermediate	F1p	female
MSTRG.14606	-1.56222	<0.001	-1.84408	<0.001	-3.30881	<0.001	-1.76074	<0.001	3.88174	<0.001	3.59988	<0.001	0.691983	0.43637	2.24005	<0.001	5.44396	<0.001	4.00079	<0.001	Intermediate	F1p	female
MSTRG.14608	-0.781973	0.0409152	-1.12926	0.00314412	-3.77247	<0.001	-1.19843	0.00385273	4.2475	<0.001	3.90022	<0.001	-1.17646	0.232626	1.39757	0.00467597	5.02947	<0.001	2.59601	<0.001	Intermediate	F1p	female
MSTRG.14609	-0.409834	0.598127	-1.50565	0.0289934	1.73903	0.0350499	0.588022	0.494067	3.57497	<0.001	2.47915	<0.001	0.681981	0.455439	-0.469024	0.518507	3.9848	<0.001	-1.05705	0.035569	Intermediate	F1p	female
MSTRG.14635	3.62643	<0.001	3.6392	<0.001	1.7591	<0.001	2.86723	<0.001	-1.43058	<0.001	-1.41781	<0.001	-1.65985	<0.001	-0.551722	0.125769	-5.05701	<0.001	-3.41895	<0.001	Intermediate	F1p	female
MSTRG.14640	2.00294	<0.001	2.16032	<0.001	2.70992	<0.001	2.51725	<0.001	-0.736029	0.00254094	-0.578655	0.0218795	-0.277156	0.418365	-0.469825	0.0583652	-2.73897	<0.001	-2.98707	<0.001	Intermediate	F1p	female
MSTRG.14642	5.91366	<0.001	5.3897	<0.001	3.96469	<0.001	4.20105	<0.001	-0.183141	0.500651	-0.707101	0.00449545	-1.92611	<0.001	-1.68975	<0.001	-6.0968	<0.001	-5.8908	<0.001	Intermediate	F1p	female
MSTRG.14662	-1.23153	<0.001	-1.24838	<0.001	-2.68886	<0.001	-1.35212	<0.001	2.07517	<0.001	2.05832	<0.001	-1.09805	0.0283618	0.238688	0.575344	3.3067	<0.001	1.59081	<0.001	Intermediate	F1p	female
MSTRG.14716	-1.62554	0.0459869	-2.27393	0.00924512	-3.35442	0.0941957	-1.7055	0.152863	3.69866	0.00169909	3.05027	0.0160148	-0.073631	0.980116	1.57529	0.271536	5.3242	<0.001	3.28079	0.00119563	Intermediate	F1p	female
MSTRG.14740	-1.26984	<0.001	-1.04709	<0.001	-0.423061	0.321231	-0.86568	0.00632323	0.923099	0.00165595	1.14585	<0.001	2.76053	<0.001	2.31791	<0.001	2.19294	<0.001	3.18359	<0.001	Intermediate	F1p	female
MSTRG.14752	-1.23234	0.0238958	-1.18283	0.0270729	0.361663	0.53872	-0.167419	0.792257	1.8592	0.00740091	1.90871	0.00539544	7.19342	<0.001	6.66434	<0.001	3.09153	<0.001	6.83176	<0.001	Intermediate	F1p	female
MSTRG.14754	-0.971985	0.00437797	-1.13543	<0.001	-0.587743	0.198404	-1.01184	0.00596076	3.5803	<0.001	3.41685	<0.001	6.36876	<0.001	5.94466	<0.001	4.55228	<0.001	6.9565	<0.001	Intermediate	F1p	female
MSTRG.14768	-1.66544	0.00182333	-1.80793	<0.001	-2.40321	0.00130981	-2.2996	<0.001	2.1406	<0.001	1.99811	<0.001	1.57173	0.0882123	1.67534	0.0280865	3.80604	<0.001	3.97494	<0.001	Intermediate	F1p	female
MSTRG.14769	-0.727832	0.512553	-2.44451	0.0397907	-2.06287	0.427167	-0.00641207	1	4.80305	<0.001	3.08638	0.0376105	-1.51834	0.569841	0.538113	0.798936	5.53088	<0.001	0.544526	0.724527	Intermediate	F1p	female
MSTRG.14778	3.07512	<0.001	2.09382	<0.001	1.23149	0.558698	-0.973019	0.701001	-0.407822	0.447965	-1.38912	0.00611419	-0.535099	0.793453	-2.73961	0.0825369	-3.48294	<0.001	-1.76659	0.13305	Intermediate	F1p	female
MSTRG.14799	-2.3115	0.00364585	-2.21793	0.00337987	-1.07326	0.333413	-2.02994	0.0644413	2.38475	0.0480943	2.47832	0.0398867	3.48621	0.00816265	2.52953	0.0585716	4.69626	<0.001	4.55947	<0.001	Intermediate	F1p	female
MSTRG.14803	-0.837185	<0.001	-0.5404	0.00174915	-1.17227	<0.001	-0.762298	0.00174573	0.529267	0.00307029	0.826052	<0.001	1.12539	0.00125679	1.53537	<0.001	1.36645	<0.001	2.29766	<0.001	Intermediate	F1p	female
MSTRG.14804	-0.772856	0.0857555	-1.6832	<0.001	-0.239627	0.899025	0.416034	0.770638	3.93958	<0.001	3.02923	<0.001	0.0540511	0.978512	0.709712	0.530449	4.71244	<0.001	0.293678	0.771457	Intermediate	F1p	female
MSTRG.14808	-0.341	<0.001	-0.348904	<0.001	-0.228598	0.0816445	-0.170312	0.145635	0.336886	<0.001	0.328983	0.00108957	0.280355	0.0221384	0.33864	<0.001	0.677886	<0.001	0.508952	<0.001	Intermediate	F1p	female
MSTRG.14811	-0.870911	0.179651	-2.84621	<0.001	-1.45474	0.547904	-1.70608	0.38592	5.91893	<0.001	3.94363	<0.001	0.887931	0.742399	0.636589	0.760173	6.78984	<0.001	2.34267	0.0402387	Intermediate	F1p	female
MSTRG.14826	-0.0791543	0.621011	-0.525208	<0.001	0.51198	0.00138919	0.247472	0.104262	1.27108	<0.001	0.825026	<0.001	-0.0552766	0.801497	-0.319785	0.0149765	1.35023	<0.001	-0.567256	<0.001	Intermediate	F1p	female
MSTRG.14830	-0.757939	<0.001	-0.230818	0.0483605	-0.301015	0.017199	-0.306029	0.00412491	-0.26618	0.027818	0.260941	0.022489	0.393263	0.00125383	0.388249	<0.001	0.491759	<0.001	0.694278	<0.001	Intermediate	F1p	female
MSTRG.14848	0.76371	<0.001	0.864864	<0.001	0.787334	<0.001	1.00344	<0.001	-0.682764	<0.001	-0.58161	<0.001	-0.863598	<0.001	-0.647491	<0.001	-1.44647	<0.001	-1.65093	<0.001	Intermediate	F1p	female
MSTRG.14858	1.32119	<0.001	1.58299	<0.001	1.94448	<0.001	1.99909	<0.001	-1.60895	<0.001	-1.34715	<0.001	-1.20252	<0.001	-1.14791	<0.001	-2.93014	<0.001	-3.147	<0.001	Intermediate	F1p	female
MSTRG.14870	1.67077	0.00623036	1.46327	0.0218768	4.36791	<0.001	5.91865	<0.001	-1.75438	0.00103939	-1.96189	<0.001	-0.675603	0.339328	0.875137	0.0882562	-3.42516	<0.001	-5.04351	<0.001	Intermediate	F1p	female
MSTRG.14872	4.22557	<0.001	4.24482	<0.001	3.40876	<0.001	3.90527	<0.001	-1.71815	<0.001	-1.69889	<0.001	-1.87449	<0.001	-1.37798	<0.001	-5.94371	<0.001	-5.28324	<0.001	Intermediate	F1p	female
MSTRG.14873	-0.0647121	0.687088	-0.384502	0.00389739	-0.159965	0.395439	-0.473251	<0.001	0.704111	<0.001	0.384321	0.00314759	0.0620868	0.768482	-0.251199	0.0589747	0.768823	<0.001	0.222052	0.0296564	Intermediate	F1p	female
MSTRG.14878	-0.778326	0.0721221	-0.962526	0.0282288	-1.02732	0.178629	0.551919	0.375812	2.56781	<0.001	2.38361	<0.001	0.243706	0.808694	1.82294	<0.001	3.34614	<0.001	1.27103	0.00568632	Intermediate	F1p	female
MSTRG.14901	-1.21453	0.0175699	-1.11156	0.0294127	0.450947	0.506981	0.323089	0.62317	1.20121	0.0364377	1.30417	0.0216743	0.147532	0.851743	0.0196733	0.973356	2.41574	<0.001	-0.303415	0.445347	Intermediate	F1p	female
MSTRG.14977	0.563211	0.00272738	0.744361	<0.001	2.78222	<0.001	3.15437	<0.001	-0.660961	<0.001	-0.479811	0.0103749	-1.2678	<0.001	-0.895648	<0.001	-1.22417	<0.001	-4.05002	<0.001	Intermediate	F1p	female
MSTRG.14978	0.172976	0.340952	0.441245	0.00819652	-0.167066	0.484281	0.0676099	0.785062	-0.669071	<0.001	-0.400802	0.0137251	0.154224	0.50323	0.3889	0.0138072	-0.842047	<0.001	0.32129	0.00936455	Intermediate	F1p	female
MSTRG.14994	-0.261313	0.0443326	-0.508152	<0.001	-0.0444674	0.837121	-0.324406	0.015571	0.539071	<0.001	0.292232	0.0225271	0.171822	0.308751	-0.108117	0.432213	0.800384	<0.001	0.216289	0.0260472	Intermediate	F1p	female
MSTRG.15007	-2.00503	<0.001	-0.965138	0.0485523	-2.21264	<0.001	-1.89766	<0.001	2.93307	<0.001	3.97296	<0.001	3.7451	<0.001	4.06007	<0.001	4.9381	<0.001	5.95774	<0.001	Intermediate	F1p	female
MSTRG.15008	-0.543886	0.241998	-1.58108	<0.001	0.00573315	0.992936	-0.677319	0.174762	3.58468	<0.001	2.54749	<0.001	0.874254	0.103323	0.191202	0.707193	4.12857	<0.001	0.868521	0.00780208	Intermediate	F1p	female
[truncated: 18,457 more rows]

## Sheet: Sheet B
Sheet B: Annotation and expression profiles
[truncated: 89,055 more rows]

## Sheet: Sheet C
Sheet C: Significant Gene Ontology terms and expression profiles
[truncated: 89 more rows]
